# Supplementary material for: Prevalence of adenoid hypertrophy among 12-year-old children and its association with craniofacial characteristics: a cross-sectional study
Source: Prog Orthod. 2023 Sep 11;24:31. doi: 10.1186/s40510-023-00481-4 (PMC10493207; doi:10.1186/s40510-023-00481-4)
Supplement: Supplementary file 1 — Additional file 1. Complete raw dataset of the measurements used for the analysis presented in the study. [file 40510_2023_481_MOESM1_ESM.xlsx]

## Sheet: DATA
	Patient	PNS-Ba	Ad-Ba	Npa	Npaa	TAFH	TPFH	CVM	Sex	Growth stage	At/Nd	Ad-Ba/PNS-Ba	1-Npaa/Npa	At/Nd (BIN)	Ad-Ba/PNS-Ba (BIN)	1-Npaa/Npa (BIN)	SNA	SNB	ANB	Wits	Cd-Gn	MnP^SN	MxP^MnP	TAFH/TPFH	OPT^SN	C2ps-C4pi^SN	H-CV	H-FH
	1	45.3	27.3	583.42	379.495	123.9	80.4	3	1	2	65.6	0.602649	0.349534	1	1	1	79.6	77.3	2.3	-6.1	125.8	33.1	25.3	0.64891	102.8	104.6	34	93.1
	2	49.5	27.6	760.56	466.473	134.4	83.3	1	1	1	59.9	0.557576	0.386672	0	0	0	82.9	79.9	3	-7.4	127.3	38.3	30.7	0.619792	96.2	97.7	35.6	81.7
	3	48.6	18.4	715.25	234.527	117.7	88.4	5	0	3	31.9	0.378601	0.672105	0	0	0	79.1	77.8	1.3	-1.6	114.2	25.4	19.1	0.751062	96	98.8	31.4	81.2
	4	47.2	20.9	661.031	335.664	113.2	77.2	3	0	2	47.7	0.442797	0.492211	0	0	0	85.5	80.4	5.1	-1.3	107.6	31	23.7	0.681979	101.8	102.9	32	76.9
	5	47.5	22.8	733.928	409.087	125.1	82.4	5	0	3	47	0.48	0.442606	0	0	0	78	82.3	-4.3	-15.1	119.9	36	28.5	0.658673	89.3	90.2	35.5	82.6
	6	48.4	22.4	653.598	298.902	118.1	83.1	5	0	3	44.5	0.46281	0.542682	0	0	0	86.2	79	7.2	1.2	115.5	27.9	18.9	0.703641	101.8	106.5	36.4	88.4
	7	51	27	662.776	356.984	117.6	81.4	5	0	3	47.1	0.529412	0.461381	0	0	0	85.3	80.8	4.5	-1.8	119.8	28.7	23	0.692177	91	96.1	37.5	85.1
	8	46.6	23.7	644.55	270.715	116.9	82.2	4	0	2	43.4	0.508584	0.579994	0	0	0	88.4	81.2	7.2	-4.4	109.2	32.5	26.6	0.703165	94.9	99.4	37.7	109
	9	47.5	29.4	703.794	471.147	120	80.9	4	0	2	61.2	0.618947	0.330561	0	1	1	84.7	78.4	6.3	2.4	115.3	31.8	23.8	0.674167	110.3	112.2	36.6	95.8
	10	40.3	18.9	495.844	169.375	112	77.3	5	0	3	36	0.468983	0.658411	0	0	0	84.3	82.5	1.8	-5.4	108	31.7	22.9	0.690179	95.4	95.8	32.1	81.6
	11	47.3	27.2	638.633	344.623	122.8	77.6	5	0	3	54.6	0.575053	0.460374	0	0	0	81.3	81.5	-0.2	-13.2	115.4	37.1	27.5	0.631922	91.2	98.8	34.8	86.5
	12	42.6	23.2	570.21	336.12	122.1	73.7	6	0	3	56.6	0.544601	0.410533	0	0	0	84.8	77	7.8	1.1	115.2	41.3	29.8	0.603604	103.3	109.5	34.5	87.1
	13	47	24.9	635.766	325.39	111.1	74.9	5	0	3	43.6	0.529787	0.488192	0	0	0	84	79	5	1	107.3	33.9	27.4	0.674167	91.3	95.6	34.2	88.7
	14	43.4	27.4	561.475	377.382	108.3	71.4	3	1	2	65.5	0.631336	0.327874	1	1	1	86.1	81.6	4.5	-3.7	106.2	34.9	28.3	0.65928	87	91.2	29.6	81.8
	15	43.9	27.6	599.914	390.389	117.5	82.3	5	0	3	62.5	0.628702	0.349258	1	1	1	83.7	81.7	2	-4.9	111.6	30.3	24.8	0.700426	96.9	100.5	42.5	81.4
	16	47.4	28.5	751.846	503.984	135.9	79.3	5	0	3	62.4	0.601266	0.329671	1	1	1	78.8	72.9	5.9	-8.3	117.7	52.6	40	0.583517	107.6	110	35.7	84.4
	17	40.4	25.3	582.496	375.902	122.6	79.2	5	0	3	65.2	0.626238	0.35467	1	1	0	81.3	76.2	5.1	-5.2	110	41.6	31.9	0.646003	114.2	112.2	37	81.7
	18	47.5	20.9	704.519	285.635	113.8	73.4	3	0	2	37.4	0.44	0.594567	0	0	0	82.3	77.8	4.5	-3.5	105.9	37	27.7	0.644991	105.2	106	33.9	81.5
	19	46.4	24.7	569.6	283.828	109.4	74.6	4	0	2	50.2	0.532328	0.501706	0	0	0	89.2	83.5	5.7	-1.3	109.7	31.8	25.6	0.681901	96.8	96.5	30.2	76.2
	20	42.2	19.8	604.178	271.836	125.1	78.9	5	0	3	47.7	0.469194	0.550073	0	0	0	85	84.5	0.5	-12.3	120.9	39.1	31.6	0.630695	99.2	103.5	35.3	83.3
	21	41.9	27.2	566.861	404.442	109.7	79	4	0	2	64.7	0.649165	0.286524	1	1	1	88.9	85.3	3.6	-4.6	108.6	28.3	20.3	0.720146	100	102.1	36.8	84
	22	52.1	22	777.387	307.702	122	79.5	3	0	2	39.4	0.422265	0.604184	0	0	0	88.8	88	0.8	-12.7	123.4	38.2	30.1	0.651639	95	92.2	40.4	82.9
	23	44.9	28.1	584.415	383.49	122	78.4	3	0	2	69.7	0.625835	0.343805	1	1	1	86.2	80.4	5.8	-3.6	113.9	37.3	29.8	0.642623	102	103.5	32.6	85.8
	24	45.6	31.1	643.2	474.565	107.5	88.3	4	0	2	64.1	0.682018	0.262181	1	1	1	84.6	81.9	2.7	-2.9	109.2	19.1	10.5	0.821395	101.9	103.4	34.8	91.3
	25	45.3	21.9	708.745	323.838	115.9	80	4	0	2	40.4	0.483444	0.543082	0	0	0	83.1	80.3	2.8	-5.4	107.9	36.2	30	0.69025	92.5	98.5	30.9	82.7
	26	47.2	27	586.65	311.243	113.1	84	5	0	3	48.1	0.572034	0.469457	0	0	0	88.1	87.2	0.9	-5.9	114.5	27	19	0.742706	90.3	92.8	34.5	90.6
	27	46.1	19.2	700.64	281.549	116.2	76.4	3	0	2	35.6	0.416486	0.598155	0	0	0	83.6	81.8	1.8	-7.1	113.1	34.3	26.2	0.657487	104.6	101.9	38.1	76
	28	44.9	21.3	506.67	233.182	118.1	76.7	5	0	3	42.1	0.474388	0.539775	0	0	0	83.9	82.5	1.4	-7.7	113	36.6	30.6	0.64945	98.3	102.9	31.8	92
	29	42.5	25.5	601.949	398.667	117.5	81.7	5	0	3	65.5	0.6	0.337706	1	0	1	86.5	78.2	8.3	4.9	108	37.1	28.9	0.695319	104.7	106.7	35.8	90.2
	30	43.6	20.8	602.734	269.99	110.3	72.8	3	0	2	42.9	0.477064	0.552058	0	0	0	88.3	85	3.3	-2.1	109.6	31.9	25.7	0.660018	90.4	91.8	34.5	76.5
	31	47.8	20.5	649.835	259.026	106.4	75.2	3	0	2	38.1	0.42887	0.601397	0	0	0	82.8	78.4	4.4	0.6	106.3	31.5	22.9	0.706767	96.6	99.1	33.7	79
	32	43	27.9	585.176	402.131	108.2	76.3	6	0	3	66.4	0.648837	0.312803	1	1	1	88.3	82.1	6.2	-1	112.9	28.3	20.9	0.705176	102.8	106.5	32.9	79.3
	33	42.5	27	600.223	390.054	109.3	79	5	0	3	65.2	0.635294	0.350152	1	1	0	87.6	83.9	3.7	-1.4	111.4	24.3	19.5	0.722781	99.4	101	30.4	80.6
	34	46.5	22.6	513.845	239.73	117.4	81.3	5	0	3	45.8	0.486022	0.533459	0	0	0	85.1	84.3	0.8	-9.2	119.7	30.2	23.2	0.692504	87.5	88.9	34.2	81.8
	35	40.4	22.2	524.734	269.929	106.3	72	4	0	2	50	0.549505	0.485589	0	0	0	87.6	82.2	5.4	0.7	106.6	30.2	25.3	0.677328	99	99.5	30.7	78.4
	36	47.1	25.8	646.28	383.325	118	81.5	5	0	3	52.4	0.547771	0.406875	0	0	0	85.1	81.3	3.8	-3.9	116.2	32	23.8	0.690678	112.5	112.5	43.7	83.9
	37	49.2	23.9	650.459	309.617	116.1	81.2	4	0	2	47.8	0.485772	0.524002	0	0	0	91.1	86.8	4.3	-7.8	117.1	31.4	23.8	0.699397	89.9	90.3	38.8	82.4
	38	43.1	24.5	695.155	365.138	126.2	81.7	3	0	2	54.7	0.568445	0.474739	0	0	0	83.3	79.3	4	-5.5	118.6	36.4	27.1	0.647385	109	108.6	32	86.7
	39	42.8	25.7	629.913	413.462	116.3	79.7	6	0	3	63.1	0.600467	0.34362	1	1	1	92.6	83.2	9.4	3.3	114.2	36.9	32.4	0.685297	90.5	93.3	37.3	85.4
	40	49.1	22.4	711.602	257.721	118.2	78	6	0	3	36	0.456212	0.63783	0	0	0	86.6	85.2	1.4	-5.8	121	33.3	22.1	0.659898	90.6	96.5	30.8	85.6
	41	45.2	24.3	604.542	340.162	114.9	75.6	6	0	3	49.8	0.537611	0.437323	0	0	0	83.1	78.2	4.9	-2.3	108.5	35.7	26.6	0.657963	102.8	106.2	35.8	87.5
	42	51.6	25.2	679.765	306.972	110.9	86	5	0	3	37.7	0.488372	0.548415	0	0	0	91.9	87.7	4.2	-3.3	116.4	21.6	15.9	0.775473	90.6	93.2	34.5	83.5
	43	48.1	22.2	643.571	309.45	119.1	84.8	3	0	2	54.8	0.461538	0.519167	0	0	0	89.3	82.9	6.4	-0.6	118.4	27.1	21.9	0.712007	98.7	104.1	34.1	86.4
	44	44.6	18.3	559.84	174.115	113.4	76.5	6	0	3	34.4	0.410314	0.688991	0	0	0	88.7	81.3	7.4	2.7	107.7	33.2	27.8	0.674603	100.3	101.8	34.6	73.9
	45	46.9	22.4	516.31	203.123	114.5	76.2	5	0	3	40.8	0.477612	0.606587	0	0	0	88.7	84	4.7	-7.8	111.9	35.4	27.6	0.665502	98.7	99.6	35.3	82.7
	46	46	23.9	688.014	320.84	117	80.2	4	0	2	48.1	0.519565	0.533672	0	0	0	87.5	83.6	3.9	-4.9	113.6	36	29.9	0.68547	88.1	90.6	30.9	79.7
	47	44.6	23.4	585.461	302.457	102.5	79.7	5	0	3	46.2	0.524664	0.483387	0	0	0	88.1	86.3	1.8	-2.7	106.7	18.5	13.2	0.777561	93.7	94.1	31.8	83.8
	48	38.3	16.7	530.479	222.454	107.8	74.3	4	0	2	45.2	0.436031	0.580654	0	0	0	85.1	82.4	2.7	-5	107.3	30.7	22.9	0.689239	104.6	105.1	36.6	74.7
	49	44.1	21.8	533.91	243.373	107.9	77.1	4	0	2	43.9	0.494331	0.544168	0	0	0	88.3	85.1	3.2	-4.3	112.1	28	22.3	0.714551	82.4	85.6	31	82.2
	50	49.3	24.6	687.583	341.191	115.2	79.7	3	0	2	43.6	0.498986	0.503782	0	0	0	84.3	81.8	2.5	-3.3	118.8	29.6	23.2	0.69184	90.1	95.2	30.7	83.5
	51	41.8	20.5	559.401	243.002	111.4	81.3	3	0	2	46.6	0.490431	0.565603	0	0	0	87.1	82.9	4.2	-4.8	107.3	29.8	22.1	0.729803	97.3	103.2	30.5	89.6
	52	44.8	21.2	623.447	249.851	112.4	78.4	4	0	2	49.2	0.473214	0.599243	0	0	0	85.2	81.9	3.3	-4	108.4	31.6	25.8	0.697509	96.1	99.1	30.9	78.7
	53	45.3	30.3	547.361	356.923	122.3	76.8	4	1	2	65.6	0.668874	0.34792	1	1	1	82.6	78.5	4.1	-9.2	114.8	41.5	33.2	0.627964	109.4	113.2	35.6	82.8
	54	42.4	18.9	493.676	228.398	109.7	76.1	6	0	3	42.5	0.445755	0.537352	0	0	0	84	79.9	4.1	-0.3	105.2	31.5	21	0.69371	93.8	96.5	31.9	84.6
	55	46.4	23.5	604.393	238.344	112.8	81.4	2	0	1	38.5	0.506466	0.605647	0	0	0	85.2	82.8	2.4	-6.8	113.4	30.5	21.1	0.721631	98.5	99.1	34.3	73.1
	56	46.9	18.5	619.82	190.884	110.3	70.5	3	0	2	37.3	0.394456	0.692033	0	0	0	84.8	79	5.8	-2.2	105.7	37.2	27.8	0.639166	100.1	100.1	31.8	76.9
	57	48.5	29.2	696.01	436.941	126.8	81.7	4	0	2	62.2	0.602062	0.37222	1	1	0	85	78.5	6.5	-4.8	118.4	41	32.4	0.644322	107.3	110.7	37.5	91.7
	58	48.3	26.6	689.904	380.985	114.3	80.7	4	0	2	53.4	0.550725	0.447771	0	0	0	90.2	84.6	5.6	-5.7	112.5	29.7	23.4	0.706037	94.9	95.2	36.8	89.2
	59	41.7	23.8	465.664	252.707	105.2	75.9	3	1	2	53.8	0.570743	0.457319	0	0	0	91.6	85.3	6.3	-0.6	110.7	26.5	21.9	0.721483	85.6	87.8	29	79.9
	60	49.6	33.7	760.545	560.527	122	83.6	5	0	3	67.9	0.679435	0.262993	1	1	1	88.1	82	6.1	-1.3	116.7	33.9	27.8	0.685246	96	101.6	35.3	90.1
	61	49.5	22.2	710.585	309.445	117.8	81.2	3	0	2	44.7	0.448485	0.564521	0	0	0	87.8	82.5	5.3	-2.4	116	33.3	27.7	0.689304	100.9	103.9	32.1	92.5
	62	43.7	27.4	658.392	428.326	110.6	79.2	4	0	2	62.3	0.627002	0.349436	1	1	1	83	79.6	3.4	-5.5	110	31.4	26.4	0.716094	107.2	110.7	36.9	92.4
	63	49.8	26.3	760.682	415.136	113.9	82.4	6	0	3	52	0.528112	0.454258	0	0	0	86.9	83.3	3.6	-2.6	116.7	28.8	23	0.723442	95.7	100.4	36.9	87.9
	64	45.9	22.1	568.192	249.83	121	83.8	1	1	1	42.8	0.481481	0.560307	0	0	0	87.1	80.6	6.5	-1.5	112.6	32.9	27.2	0.692562	101	101.9	36.4	89
	65	42.9	20.8	539.227	205.358	114.9	87.3	3	1	2	37.7	0.484848	0.619162	0	0	0	87.4	86	1.4	-7.2	114.2	24.2	20	0.759791	91.6	92.3	33.4	81
	66	44	17	564.422	210.465	122.1	76.3	1	1	1	36.6	0.386364	0.627114	0	0	0	86.1	75.9	10.2	4.6	106.6	45.5	35.2	0.624898	106.3	104.2	33.8	84.4
	67	45.5	23.8	610.128	287.717	106.2	80.1	2	1	1	47.5	0.523077	0.528432	0	0	0	91.1	86.3	4.8	-3.4	108.5	25.4	19.9	0.754237	105.8	107.7	33.9	90.4
	68	45.8	25.3	506.532	269.474	108.2	76.4	2	1	1	52.1	0.552402	0.468002	0	0	0	84.5	80.2	4.3	-1.8	107.2	29	22.9	0.7061	95.6	97.6	31.3	79.6
	69	46.3	24.1	568.083	247.989	104.1	69.1	2	1	1	51.6	0.520518	0.563463	0	0	0	91	85.9	5.1	-6.2	106.6	33.3	27.1	0.663785	85.7	84.4	32.1	78.3
	70	45.1	25	584.357	317.193	113.5	80	2	1	1	53.9	0.554324	0.457193	0	0	0	91.4	86.5	4.9	-9.4	116.1	29.7	25.2	0.704846	92.9	94.2	34.8	86.6
	71	46	20.4	543.173	170.939	106.9	72.8	3	1	2	40.6	0.443478	0.685295	0	0	0	87.8	83.3	4.5	-6.5	108.2	33.1	24.7	0.68101	91.7	88.1	31.5	73.9
	72	40.6	24.9	525.477	345.168	113.5	74.7	2	1	1	63.9	0.6133	0.343134	1	1	1	90.1	83.2	6.9	-7	111.6	34.6	29	0.65815	83.1	85	35.9	79.5
	73	44.5	22.5	512.021	291.933	111.7	72.4	2	1	1	57.2	0.505618	0.429842	0	0	0	82.2	78	4.2	1.1	106.8	37.7	31.1	0.648165	88.3	84.4	37.1	80.8
	74	42.5	24.7	596.05	354.127	113	75.5	4	1	2	55.7	0.581176	0.405877	0	0	0	81	78.6	2.4	-6.7	109.1	34.9	25.8	0.668142	97.5	97.8	33.9	79.7
	75	40.6	18.6	503.169	173.492	111.8	80.6	5	0	3	37	0.458128	0.655201	0	0	0	89.9	84.9	5	-2.1	111	29.4	21.6	0.72093	94.2	94.8	32.4	81.2
	76	40	21.2	445.005	237.13	108	79	5	0	3	56.6	0.53	0.46713	0	0	0	90	85.7	4.3	-2.6	107.7	27	22.1	0.731481	93.6	96.4	35.3	81.6
	77	42.2	17.1	490.546	230.834	114	75	4	0	2	47.6	0.405213	0.529435	0	0	0	83.4	78.8	4.6	-3.4	109.2	35.2	24.5	0.657895	106	112.1	32.9	92.5
	78	43.7	28.6	509.813	333.012	119.3	72.5	2	1	1	66.1	0.654462	0.346796	1	1	1	86.7	80.5	6.2	-5.5	112.7	43.9	31.1	0.607712	86.6	89.9	31.9	72.6
	79	49.6	21.6	595.295	209.029	113.9	88.7	4	1	2	37.5	0.435484	0.648865	0	0	0	90.3	88.6	1.7	-8.4	110.9	23.6	18.4	0.778753	89.9	91.8	33.2	75.9
	80	45.9	23.5	705.4	389.393	120.6	78.9	2	1	1	50.1	0.511983	0.447983	0	0	0	83.2	79.4	3.8	-9.3	116.8	35.3	27.8	0.654229	91.4	91.3	32.2	96.5
	81	45.3	22.1	535.558	204.944	117.1	84.9	4	1	2	42.9	0.487859	0.617326	0	0	0	87.6	86.1	1.5	-2.9	120.6	26.3	19.3	0.725021	89.1	91.4	32.9	84.1
	82	46.9	21.9	589.509	251.979	118.4	77.1	5	0	3	39	0.466951	0.572561	0	0	0	86.3	82.1	4.2	-5	112.4	36.9	26.4	0.651182	102.7	105.1	34.1	85
	83	39.5	19.5	487.722	208.775	111.5	78.6	2	1	1	44.3	0.493671	0.571939	0	0	0	87	85.5	1.5	-6.6	108.4	33.1	28.3	0.704933	94.6	96.7	30.9	83.3
	84	45.8	17.2	657	231.657	112.7	78.4	2	1	1	43.1	0.375546	0.647402	0	0	0	84.5	75.9	8.6	3.8	101.9	35.6	27.6	0.695652	100.8	101.6	30.1	78.9
	85	45.9	25.8	520.221	254.981	116.6	80.4	5	0	3	51.5	0.562092	0.50986	0	0	0	84.4	79.5	4.9	-0.9	115.2	33.7	25	0.689537	99.2	101.4	33.1	78.5
	86	50.6	26.5	644.647	352.805	109.8	75.5	1	1	1	56.7	0.523715	0.452716	0	0	0	81.8	77.8	4	-4.3	105.7	33.6	23.4	0.687614	99.3	101.5	35.9	79.3
	87	48.4	24.3	849.787	460.692	113.7	82.3	2	0	1	58.1	0.502066	0.457874	0	0	0	85.8	83.8	2	-5	111.2	28	26.9	0.723835	94	94.6	35.2	85.3
	88	47.4	21.8	601.069	284.821	108.4	78.7	4	0	2	41.9	0.459916	0.526143	0	0	0	86.2	80.4	5.8	1.3	109	28.2	22.4	0.726015	95.8	96.4	25.5	83
	89	39.3	19	412.78	175.448	109.6	70.1	2	1	1	43.9	0.483461	0.57496	0	0	0	86.7	77.2	9.5	3.5	101.8	42.8	32.7	0.639599	105.1	103.6	29.3	71.5
	90	43.2	21.6	571.548	280.208	109.7	72.1	3	1	2	51.4	0.5	0.509738	0	0	0	90	83.3	6.7	-3.7	105.5	36.9	32.5	0.657247	86	90.2	27.6	80
	91	46	25	653.651	324.474	114.2	76.8	4	0	2	48.5	0.543478	0.503597	0	0	0	85.4	80.1	5.3	2	105	37	29.7	0.672504	86.1	85.6	24.9	86
	92	40.7	19.3	570.197	260.985	110.6	72.3	4	0	2	43.7	0.474201	0.54229	0	0	0	80.2	76.7	3.5	0.5	105.8	39.1	26.5	0.653707	106.9	108	32.6	89
	93	43.7	21	664.181	309.293	122.4	83.9	4	1	2	54.4	0.480549	0.534324	0	0	0	89.4	87.6	1.8	-11.9	128.2	34.4	26.9	0.685458	91.5	95.7	39.6	83.9
	94	47.3	22.4	618.366	258.394	106.5	75.3	5	0	3	42.1	0.473573	0.582134	0	0	0	85.2	84.2	1	-6.2	107.4	27.2	21	0.707042	94.9	92.6	31.6	74.6
	95	48.1	24.7	712.63	364.826	118.1	74.2	4	1	2	52.6	0.513514	0.488057	0	0	0	86.4	79.7	6.7	-1.4	111.6	41.1	32	0.628281	92.6	92	32	83.8
	96	44.4	17.5	568.313	192.491	112.8	75.6	2	1	1	36	0.394144	0.661294	0	0	0	83.6	78.4	5.2	-6.6	105.9	37.3	28.4	0.670213	97.2	99.3	25.9	72.3
	97	45.7	23.3	569.721	299.893	115	79.5	5	0	3	54.5	0.509847	0.473614	0	0	0	91.1	86.7	4.4	-7.9	115.6	31.6	27.7	0.691304	91.3	91.2	35.3	79.8
	98	43.4	23.5	581.977	344.195	119.9	81.3	2	1	1	60.5	0.541475	0.408576	0	0	0	85.5	80.9	4.6	-8.7	109.8	38.4	35	0.678065	91.1	96.2	29	80.7
	99	45.5	25.7	543.636	278.657	116.4	88.4	4	1	2	50.6	0.564835	0.48742	0	0	0	89.7	79.6	10.1	3.1	111.7	25.9	21.1	0.75945	95.2	97.7	33.6	87.9
	100	41.2	17	585.3	239.611	111.7	76.9	3	1	2	38.6	0.412621	0.590618	0	0	0	83.2	80.7	2.5	-6.4	107.2	32.1	21	0.688451	100.9	99.4	32.7	68.9
	101	45.9	21.4	523.149	245.073	108.1	69	1	1	1	46.1	0.466231	0.531543	0	0	0	81.6	81.7	-0.1	-9.6	101.3	40.2	32.3	0.638298	78.9	79.2	33.6	76.4
	102	45.8	27	673.305	373.224	117.3	78.8	2	1	1	54.5	0.58952	0.445684	0	0	0	83.7	77.7	6	-2	109.8	35.3	27.7	0.671782	97.9	100.3	31.3	86.1
	103	43.4	23.2	510.007	275.817	116.2	74.1	4	0	2	58.7	0.534562	0.45919	0	0	0	84.9	79.8	5.1	-3.9	110.5	37.9	26.4	0.637694	100.2	102.5	35.6	89
	104	49.1	20.1	654.059	192.237	110.2	78.6	2	1	1	32.2	0.409369	0.706086	0	0	0	88.1	84.8	3.3	-3.6	111.6	29.5	23.2	0.713249	84.7	92.3	30.9	76
	105	48.5	22.2	596.263	241.099	112	78.9	2	1	1	45.5	0.457732	0.59565	0	0	0	86.3	84.9	1.4	-7.3	113.7	30.1	23.7	0.704464	91.1	95	33.8	85.3
	106	40.6	19.5	579.758	248.53	113.6	81.9	3	0	2	42.7	0.480296	0.571321	0	0	0	92.8	87.6	5.2	-3.9	116.4	28	23.3	0.720951	100.4	98.8	39.1	80.4
	107	45.7	21.2	688.125	338.39	114.5	76.7	5	0	3	51.4	0.463895	0.508243	0	0	0	86.2	85.3	0.9	-8.9	117.2	34.1	28.8	0.669869	98.4	101.4	36.2	81.9
	108	44.5	27.6	515.239	314.785	119.7	74.2	2	1	1	62.2	0.620225	0.389051	1	1	0	84.4	74.6	9.8	0.5	108.1	42.9	31.2	0.619883	115.8	116.6	37.8	91.6
	109	47	28.9	491.585	339.083	118.8	71.9	5	0	3	65.6	0.614894	0.310225	1	1	1	81.8	74.5	7.3	3.6	110.5	41.6	32.2	0.605219	109.9	112.1	34.5	90.7
	110	48.4	23.6	676.585	340.299	115.3	78.3	2	1	1	52	0.487603	0.497034	0	0	0	88.9	82.8	6.1	-5.9	114.6	34.3	28.4	0.679098	98.6	105.2	37.5	84.3
	111	46.4	23.7	533.343	277.565	113.3	72.2	2	1	1	51.5	0.510776	0.479575	0	0	0	83.1	80.2	2.9	-3.1	107.1	37	31.2	0.637246	83.7	90	36.1	78.1
	112	47	19.5	651.674	190.516	112.4	77.3	3	1	2	35.1	0.414894	0.707651	0	0	0	88	85.7	2.3	-4.4	111.5	31.9	26.5	0.687722	92.3	92	38.9	70.3
	113	41	19.1	638.704	300.213	120.9	79.5	2	1	1	49	0.465854	0.529965	0	0	0	85.1	76.6	8.5	1.5	109.5	39.5	32.5	0.657568	106.5	110.9	30.7	82.2
	114	46.4	20.1	760.521	324.679	117.6	80	3	0	2	40.1	0.43319	0.573083	0	0	0	87.9	83	4.9	-3.4	112.5	33.9	27.8	0.680272	97.6	96.7	37	86.2
	115	45	26.1	663.687	379.637	116.1	76.6	4	0	2	62.5	0.58	0.427988	1	0	0	87.2	80.1	7.1	-0.3	114.8	35.3	27.6	0.659776	114	114.9	42.7	87.9
	116	44.9	27.9	644.254	427.254	109.4	78.3	4	0	2	64.3	0.621381	0.336824	1	1	1	85.8	84.9	0.9	-7.1	110.1	29.9	28.8	0.715722	93.6	103.9	31	87.4
	117	44.8	21.9	577.9	253.503	105.3	71.8	2	0	1	47.4	0.488839	0.561338	0	0	0	86.3	83.4	2.9	-3.3	105.6	30.2	23.1	0.681861	97.2	96.8	34.5	75.3
	118	44.1	24.4	683.765	372.42	117.9	66.8	3	0	2	54.2	0.553288	0.455339	0	0	0	81.5	78.1	3.4	-5.8	110.1	44.6	37.3	0.566582	106.5	106.6	30.7	84.8
	119	41.4	22.5	532.39	282.949	113.8	75.9	2	1	1	48.5	0.543478	0.468531	0	0	0	85.8	80.9	4.9	-5.6	105.3	39.7	36	0.66696	88	87	29.2	75.5
	120	44.2	22.7	558.171	271.051	117.3	78.2	4	0	2	48.2	0.513575	0.514394	0	0	0	83.8	79.3	4.5	-2.1	113.9	35.7	27.5	0.666667	110.4	115	31.6	84.2
	121	44.7	19.9	574.601	230.204	107.3	77.1	3	0	2	46	0.44519	0.599367	0	0	0	91.2	84.2	7	-2	105.4	29.3	24.5	0.718546	84.4	86.3	35.8	82.2
	122	42.3	24.4	463.946	218.264	109.8	80.8	3	1	2	56.6	0.576832	0.529549	0	0	0	87.2	84.1	3.1	-5	105.3	30.6	23.8	0.735883	94.4	94.9	28.7	82.8
	123	47.8	24.6	716.646	375.149	108.5	75.4	4	1	2	50.4	0.514644	0.476521	0	0	0	88.5	83.9	4.6	-4.6	109.7	35.4	30.9	0.694931	99.2	100.1	36.6	83.8
	124	42.9	23.9	602.995	329.092	115.1	77	2	1	1	59.2	0.55711	0.454238	0	0	0	81.4	74.2	7.2	2.5	101.4	40.7	28.7	0.668983	102.1	111.8	30.9	72.2
	125	47.7	19.3	804.885	324.126	120.2	80.8	4	0	2	34.9	0.404612	0.597301	0	0	0	93.1	85	8.1	-4.8	116.9	35.6	29.8	0.672213	101.6	102.5	37.6	104.3
	126	46.7	23.1	667.015	289.073	116.1	78.4	3	1	2	38.2	0.494647	0.566617	0	0	0	85.2	80.7	4.5	-0.4	119	32	23	0.67528	96.1	100.1	31	91.2
	127	42.6	25.4	510.254	224.99	115.2	83	4	1	2	50.3	0.596244	0.559063	0	0	0	85.9	81.7	4.2	-1.7	109.1	30.2	26.1	0.720486	99.5	102.7	32.6	100.4
	128	46.4	20.5	661.793	221.654	122.8	84.2	4	1	2	33.7	0.44181	0.66507	0	0	0	82.2	78.1	4.1	-2.5	112.4	38.2	28.1	0.685668	85.4	87.2	28.1	88.6
	129	51.1	24.9	699.767	282.993	114.9	76.8	4	0	2	35.5	0.48728	0.59559	0	0	0	84.6	81.3	3.3	-5.3	114	33.6	29	0.668407	85.6	92.1	29	86.9
	130	47	19.3	593.305	215.92	110.2	81.6	2	1	1	44.4	0.410638	0.636073	0	0	0	93.7	86.3	7.4	0.4	113.6	24.2	18.4	0.740472	85.1	91.8	30.6	87.6
	131	49.6	25.9	721.507	355.768	111.5	73.5	2	1	1	47.2	0.522177	0.50691	0	0	0	89.8	79.4	10.4	7.6	108.1	33.5	26.5	0.659193	88.5	91.5	28.5	81.4
	132	40.3	19	492.175	229.383	112.4	75.4	2	1	1	56.9	0.471464	0.53394	0	0	0	87.9	79.4	8.5	-4.2	106.5	35.4	22.8	0.670819	102.8	103.1	27.4	75.6
	133	42.7	27.2	518.839	340.436	106.5	74	1	1	1	65.5	0.637002	0.34385	1	1	1	89.1	82.5	6.6	-4.6	103.5	33	27.2	0.694836	85.8	89.4	29.8	71.1
	134	47.4	28.7	665.007	388.817	123	94	4	1	2	62.3	0.605485	0.415319	1	1	0	89	88.3	0.7	-10.6	125.8	26.8	22	0.764228	104.2	105.5	37.4	98.4
	135	41.8	20	604.185	323.104	113	76.2	2	0	1	53.5	0.478469	0.465223	0	0	0	87.2	78.4	8.8	0.8	105.8	35.6	27.4	0.674336	108.1	105.3	33.7	80.5
	136	46.1	31	726.896	495.266	108.5	69.4	5	0	3	68.5	0.672451	0.318656	1	1	1	83.1	78.1	5	-2.4	108.8	35.7	28	0.639631	78.4	83.6	32.7	75.2
	137	46.4	24.3	762.827	406.833	113.5	74.9	4	0	2	51	0.523707	0.466677	0	0	0	90	85.2	4.8	-5.9	116.9	29.6	22.8	0.659912	104.9	106.9	37.7	86.3
	138	46.5	25.4	660.056	322.56	114.2	73.9	2	1	1	47.2	0.546237	0.511314	0	0	0	90.6	82.2	8.4	-2.6	110.1	37.4	33.8	0.64711	100	103.5	35.8	78.5
	139	45.8	20.6	913.466	485.644	119.6	78.7	3	1	2	50.6	0.449782	0.46835	0	0	0	87.3	80.6	6.7	-0.3	108	37.2	33.8	0.658027	102.2	104	33.3	95.7
	140	46.3	21.9	659.522	281.087	118.8	79.9	2	1	1	46.3	0.473002	0.573802	0	0	0	89.3	82.5	6.8	-0.8	109.6	35.9	32.3	0.672559	104.4	103.7	33.9	98
	141	48.3	29.4	576.4	377.038	112.5	75.4	3	0	2	63.5	0.608696	0.345874	1	1	1	88.5	81	7.5	-3.1	110.2	34.3	25.2	0.670222	92.4	95.4	29.1	83.4
	142	45.9	21.8	633.46	218.965	115.4	81	4	1	2	40.4	0.474946	0.654335	0	0	0	90.3	85.4	4.9	2.4	114.3	28.5	21.8	0.701906	92.6	94.4	30.7	86.9
	143	43.5	26.6	620.951	352.672	112.9	74.5	4	0	2	55.8	0.611494	0.432045	0	1	0	91	84.5	6.5	-7.6	110.2	37.8	34.1	0.659876	101.7	106.4	36.8	94
	144	39.7	21.1	576.652	261.411	107.8	71.5	2	1	1	45.6	0.531486	0.546675	0	0	0	83.4	81.9	1.5	-6.4	101.3	38.7	30.4	0.663265	89.6	89.8	30.4	78.8
	145	46.7	21	646.408	271.433	112.8	75.8	4	0	2	38.6	0.449679	0.58009	0	0	0	91.6	83.2	8.4	3.6	111.2	34.7	29.4	0.671986	90.1	89.9	32.3	80.7
	146	45.8	24	577.608	257.768	115	75.6	5	0	3	48.5	0.524017	0.553732	0	0	0	89.4	81	8.4	-1	105.4	43.3	37.6	0.657391	101.1	101.3	33.3	93.4
	147	43.1	23.5	562.447	278.794	105	67.8	3	1	2	51.6	0.545244	0.50432	0	0	0	84.8	79.4	5.4	-0.5	99.8	35.9	27.7	0.645714	104.9	105.4	29	71.9
	148	49.1	30.8	674.105	477.111	119	80.5	3	1	2	68.1	0.627291	0.29223	1	1	1	83.1	76	7.1	0	110.6	37.9	30.9	0.676471	105.1	103	37.3	89.5
	149	46.1	25.9	586.162	381.69	113.9	80.2	4	1	2	63.3	0.561822	0.348832	1	0	1	87.8	81.3	6.5	-3.7	110.4	30.4	22.7	0.704126	99.4	102.2	34	94.9
	150	42.3	21.1	530.051	211.9	114	80	2	1	1	49.8	0.498818	0.600227	0	0	0	87.2	84.4	2.8	-7.1	111.4	32.8	23.6	0.701754	103.9	104.2	32.6	89.5
	151	43.2	19.7	570.116	243.088	113.3	71.9	3	1	2	45.7	0.456019	0.573617	0	0	0	83.4	76.1	7.3	1.4	108.8	38	25.7	0.634598	109.1	109.4	28.1	88.9
	152	45.1	28.1	676.465	456.407	114.4	81.3	4	0	2	64.8	0.62306	0.325306	1	1	1	89.1	89.5	-0.4	-11.2	117.5	28.6	23.6	0.710664	97.1	99.8	39.4	87.7
	153	45.6	27.2	610.221	351.069	110.8	71.4	4	0	2	56.4	0.596491	0.424685	0	0	0	86.5	85.6	0.9	-9.6	112.6	34.6	27.9	0.644404	97	95	35.3	84.7
	154	46.1	26.7	610.54	363.34	119.4	78.3	3	1	2	55.8	0.579176	0.404887	0	0	0	87.9	83.3	4.6	-8.4	117.5	35.7	28.3	0.655779	99.8	102.6	31.9	89.2
	155	45.8	24.4	568.712	212.664	116.7	77.7	2	1	1	37.9	0.532751	0.62606	0	0	0	86.2	83	3.2	-9.9	113.4	35.7	27.4	0.66581	90.4	91.5	33	75.3
	156	41.7	22.7	563.32	283.27	117.7	81.2	6	0	3	50	0.544365	0.497142	0	0	0	88.6	86.1	2.5	-9.3	117	31.5	26	0.68989	101.5	105.7	36	84.6
	157	44.7	20.8	673.49	335.418	103.9	80.7	1	1	1	48.6	0.465324	0.50197	0	0	0	89.3	82.4	6.9	0.9	105.4	23.1	16.7	0.776708	101.5	100.9	36.3	81.8
	158	48.9	28.2	631.294	338.427	113	80.4	3	1	2	56.5	0.576687	0.463915	0	0	0	88.4	84.4	4	-5.9	109.2	29.4	21.5	0.711504	98.1	99.3	32.3	75.6
	159	48	27.2	837.407	444.1	122.4	88.2	3	1	2	53.9	0.566667	0.469672	0	0	0	82.1	80.4	1.7	-5.8	115.1	30.9	25.2	0.720588	99.4	100.1	34.4	83.3
	160	51	28.4	721.969	389.83	123.9	79	2	1	1	50.1	0.556863	0.460046	0	0	0	90.2	83.1	7.1	-1	117	36.8	27	0.637611	99.3	99.3	38.6	82.4
	161	45.6	25.1	625.807	310.494	110.3	72	3	0	2	50	0.550439	0.50385	0	0	0	88.5	83.4	5.1	-6.7	106.4	37.2	31.9	0.652765	105.2	110.1	34.5	76.2
	162	46.2	22.6	705.339	353.183	116.1	80.2	4	0	2	42.4	0.489177	0.499272	0	0	0	86.6	84.3	2.3	-3.9	111.7	31.2	27.7	0.690784	81.9	88.6	30	78.6
	163	44.5	23.4	678.027	324.473	119.1	77.9	3	1	2	49.1	0.525843	0.521445	0	0	0	86	81.1	4.9	-4.1	114.6	35.8	27.8	0.654072	100.6	102.4	36.8	89.8
	164	43.8	26.7	528.414	308.567	118.6	83.5	1	1	1	62.2	0.609589	0.416051	1	1	0	91.4	82.2	9.2	3.5	113.9	30.4	23.8	0.704047	104.3	102.9	36.3	91.2
	165	46.6	22.5	638.556	297.209	115.3	77.8	3	1	2	41.9	0.482833	0.534561	0	0	0	84.5	80.7	3.8	-1.3	111.1	32.7	24.3	0.674761	100.8	97.7	36.2	84.7
	166	43.1	26.2	525.25	322.76	104.9	69.7	2	1	1	62	0.607889	0.385512	1	1	0	87.8	79.8	8	0.2	102.6	32.6	24.6	0.664442	98	101.2	31.5	74.2
	167	43.2	25.3	592.126	316.498	117.5	75.6	2	1	1	57	0.585648	0.465489	0	0	0	88.2	78.6	9.6	0.5	108	36.8	30.5	0.643404	96.8	97.2	29.2	93
	168	40.1	18	563.491	203.809	117.6	76.5	3	1	2	44.9	0.448878	0.63831	0	0	0	79.5	79.2	0.3	-6.9	109.3	37	28.8	0.65051	114.1	117.2	37.4	93.7
	169	45.3	22.3	716.881	308.899	126.4	76.2	3	1	2	48.4	0.492274	0.569107	0	0	0	81.9	76.6	5.3	-5.9	117.5	41.2	34.7	0.602848	101.9	104.5	35.7	103.2
	170	42.5	20.9	572.052	269.888	115.3	77.6	4	1	2	48.3	0.491765	0.528211	0	0	0	87.1	84.6	2.5	-7.5	109.7	33.9	25.6	0.673027	105.5	103.6	34.1	72.1
	171	43.7	24.4	523.608	234.683	111.4	77.3	2	1	1	47.8	0.558352	0.551796	0	0	0	87.8	80.9	6.9	1.1	102.2	33.7	28.7	0.693896	92.9	94.5	30.7	76
	172	40.8	21.3	601.772	266.976	122.5	78.7	6	0	3	42.4	0.522059	0.55635	0	0	0	81.9	75.7	6.2	-0.1	111.9	42.9	36.3	0.642449	99.7	106.7	27.8	99.4
	173	38.7	20.5	488.939	231.127	111	74.7	5	0	3	44.7	0.529716	0.527289	0	0	0	83.9	81.3	2.6	-6.3	109.2	36.4	31.8	0.672973	92.7	95.6	31	81.8
	174	44.9	24.4	596.105	336.818	108.9	71.8	4	0	2	50	0.54343	0.434969	0	0	0	82.2	82	0.2	-2.9	113.6	32.1	25.7	0.65932	86.6	95.3	29.8	80.4
	175	50.7	28.4	654.761	376.06	116	84.9	2	1	1	57.7	0.560158	0.425653	0	0	0	92.7	87.9	4.8	-1.3	122.6	21.4	15.9	0.731897	89.3	89.5	37.7	86.9
	176	45.9	25.7	604.358	303.242	123.8	76.8	3	0	2	47.7	0.559913	0.498241	0	0	0	82.9	77.8	5.1	-2	115.7	39.3	30.9	0.620355	92	90.7	35.5	81.1
	177	45.8	28.4	549.976	384.303	113.9	78.5	4	0	2	64.1	0.620087	0.301237	1	1	1	87.3	82.5	4.8	-6.1	115.8	29.5	22.9	0.689201	94.8	100.1	33.9	83.7
	178	41.8	19.1	536.774	246.259	108.9	80	4	0	2	43.8	0.456938	0.541224	0	0	0	87.6	85.5	2.1	-6.1	112.6	23.2	19.8	0.734619	91.5	92.2	32.1	83.3
	179	43.4	21.8	609.21	333.373	119.3	80	1	1	1	54.1	0.502304	0.452778	0	0	0	87.5	81.9	5.6	-3.8	110.7	38.2	32.9	0.670578	97.6	96.4	32	83
	180	45.5	24.8	587.112	281.608	113.5	81.4	3	1	2	53.1	0.545055	0.52035	0	0	0	90	81.8	8.2	-0.1	112.7	30	22.4	0.717181	101.2	104.4	32.8	81.6
	181	47.6	28.5	538.65	339.318	120.7	79.1	2	1	1	62.5	0.598739	0.370058	1	0	0	84	79.2	4.8	-5.6	116.9	35.5	26.3	0.655344	90.6	92.8	35.6	83.2
	182	47.4	27	810.357	485.016	115.8	77	4	1	2	58.6	0.56962	0.401479	0	0	0	85.9	82.7	3.2	0.3	115	31.8	30.1	0.66494	95.9	101.4	40.2	83.1
	183	47.4	23.3	834.053	458.935	129.2	82.7	4	1	2	51.8	0.491561	0.449753	0	0	0	87.5	81.1	6.4	-6.2	120.3	42	35.8	0.640093	105	109	38.1	84.4
	184	44.1	24.8	512.385	278.799	108.8	75.2	4	1	2	56.3	0.562358	0.45588	0	0	0	87.1	81	6.1	-5	106.6	31.6	25.9	0.691176	100.6	101.5	34	82.6
	185	38.1	20.5	462.391	265.384	108.1	77.9	5	1	3	51.4	0.538058	0.426061	0	0	0	85.8	82.4	3.4	-0.9	106.2	25.6	16.1	0.720629	97.4	98.6	29.7	86
	186	41.5	27.4	574.662	419.128	127.1	79.7	3	1	2	69.5	0.660241	0.270653	1	1	1	79	73.2	5.8	-1.9	112.4	44.8	35.7	0.627065	105.2	107.7	35	87.5
	187	41.7	27.3	515.407	342.262	108	75.3	3	0	2	70.5	0.654676	0.335938	1	1	1	87.6	81.5	6.1	-0.3	109.7	28.2	24	0.697222	102.7	105.8	32.5	85.4
	188	47.8	28.7	676.38	400.66	107.8	73.4	3	0	2	57.7	0.600418	0.407641	0	1	0	88.6	85.1	3.5	-6.8	113	31.6	29	0.680891	101.3	103.8	34	82.9
	189	38.5	22.6	509.642	295.213	123.9	80.4	3	1	2	54.4	0.587013	0.420744	0	0	0	77.9	74.2	3.7	-3.3	102.4	44.4	34.8	0.64891	123.5	122.2	36.7	79.3
	190	44.3	20.5	581.865	228.569	121.7	82	1	1	1	40.6	0.462754	0.607179	0	0	0	80.8	74.7	6.1	-4.4	112.7	37.8	25.3	0.673788	103.8	104.3	31.7	85.8
	191	45.9	26.2	670.179	347.735	115.5	83.5	2	1	1	56.7	0.570806	0.481131	0	0	0	91.1	84	7.1	-5.2	112	28.9	24.4	0.722944	97.7	98.8	33.3	89
	192	45.6	24.4	635.568	354.977	117.3	74.3	4	1	2	56.1	0.535088	0.441481	0	0	0	87.2	82.9	4.3	-8.3	115.6	38.6	31.2	0.633419	102.7	105.2	28.3	79.8
	193	46.2	30.4	723.214	457.76	110.8	71.9	4	0	2	63.3	0.658009	0.367048	1	1	0	86.5	81	5.5	-7.8	106	37.2	29.9	0.648917	101.7	101.5	31.7	79.4
	194	51.8	22.1	654.126	310.466	108.3	72.7	3	0	2	35.3	0.426641	0.525373	0	0	0	86.9	82.5	4.4	-4.7	104.7	34.4	26.7	0.671283	103.8	104.4	38	73.8
	195	46.2	22.9	572.479	206.387	108.7	77.4	3	0	2	49.8	0.495671	0.639485	0	0	0	86.2	82.6	3.6	1.2	111.6	28.6	24.9	0.712052	85.7	88.1	29.7	83
	196	42.9	22.1	533.555	281.621	104.7	75.8	2	1	1	51.1	0.515152	0.47218	0	0	0	88.5	83.2	5.3	-3.9	105.8	26.7	20.2	0.723973	91.1	90.6	31.5	74.4
	197	43.9	26.4	533.039	281.381	115.8	83.6	4	1	2	64.6	0.601367	0.472119	1	1	0	88.2	79.9	8.3	-2	112.6	28.4	18.8	0.721934	94.3	95.7	34	88.3
	198	47.9	22.6	638.385	238.006	126.8	87.1	3	1	2	40.2	0.471816	0.627175	0	0	0	78.4	77.2	1.2	-8.7	116.3	36.5	27.6	0.686909	98.5	100.7	36.5	94
	199	47.3	24.6	621.181	331.427	119.8	78.3	2	1	1	57.3	0.520085	0.466457	0	0	0	91.9	82.3	9.6	1.5	120.6	34	27	0.653589	97.2	98	35.3	87
	200	46.8	22.9	623.268	287.049	109.5	76	3	1	2	44.3	0.489316	0.539445	0	0	0	90.1	83.4	6.7	2.7	112.4	28.1	25.1	0.694064	96.8	95	36.4	82.6
	201	42.4	20.4	661.406	315.98	118.7	81.8	3	1	2	48.1	0.481132	0.52226	0	0	0	82.7	80.7	2	-10.2	115.8	33.2	25.9	0.689132	107	105.4	37.9	80.7
	202	49.5	24.6	742.048	344.663	110.3	83.2	2	1	1	49.8	0.49697	0.535525	0	0	0	88.3	87.6	0.7	-12.2	115.4	23.1	20.4	0.754306	97.7	101.5	36.9	85.7
	203	46.1	22	598.787	227.27	114	81.2	4	0	2	36.4	0.477223	0.620449	0	0	0	86.6	81	5.6	-1.4	108.7	31.5	27.1	0.712281	99.5	100.4	33.2	91.5
	204	49.7	33.5	810.018	590.025	118.3	83.1	3	1	2	70.1	0.674044	0.27159	1	1	1	92.3	86.2	6.1	-0.7	122.2	27.4	24.1	0.702451	81	84.7	37.9	89.5
	205	43	28.2	652.884	444.644	109.6	79.3	2	1	1	74	0.655814	0.318954	1	1	1	92.4	86	6.4	-5.4	113.5	27.4	21.1	0.72354	88.9	89.6	38.4	77.9
	206	45.1	21.3	650.915	278.249	109.3	76.5	3	0	2	48.1	0.472284	0.572526	0	0	0	84.1	83.3	0.8	-8.4	110.7	29.6	22.8	0.699909	107.8	113.5	38	85.3
	207	44.4	24.3	549.355	342.917	124	78.2	2	1	1	63.6	0.547297	0.375783	1	0	0	82.8	75	7.8	4.2	112.5	42.8	34.4	0.630645	114.3	112.6	33.8	87.5
	208	42.8	20.2	577.884	201.722	107.4	75.2	4	1	2	34.1	0.471963	0.65093	0	0	0	89.2	81.9	7.3	-3	96.8	33.2	27.9	0.700186	94.9	95	33.3	80.4
	209	48.2	23.1	634.454	316.022	111.1	80.6	4	1	2	51	0.479253	0.501899	0	0	0	90.1	85.9	4.2	-3.4	114.9	26.4	19.4	0.725473	102.1	102.5	40.7	85
	210	48.5	31.3	671.658	419.673	114.3	83.6	4	1	2	62.7	0.645361	0.375169	1	1	0	92	83.7	8.3	-0.2	117.4	27.4	22.7	0.731409	103.7	107.3	32	90.9
	211	43.4	22	541.037	260.053	112.2	78.4	3	1	2	51.1	0.506912	0.519343	0	0	0	84	78.7	5.3	-2.8	107.6	33.4	24.1	0.698752	103.3	103.1	31.6	87.1
	212	50.7	22.7	641.38	250.553	117.3	91.1	4	1	2	53.3	0.447732	0.609353	0	0	0	88.3	83.6	4.7	-4.2	119.7	24.5	18.5	0.776641	92.9	96.1	31.4	87.9
	213	48.8	28.4	608.096	304.034	119.5	80.6	5	1	3	58.8	0.581967	0.500023	0	0	0	89.5	80.8	8.7	-1.5	120	38.3	28.4	0.674477	95.4	98.4	34.1	94.9
	214	48.3	28	699.524	395.41	114.7	80.7	4	1	2	57.5	0.57971	0.434744	0	0	0	89.2	84.3	4.9	-4.8	115.5	31	27.9	0.703575	87	88	34.9	88
	215	47.9	32.2	724.124	487.672	121.7	74.2	5	0	3	70.4	0.672234	0.326535	1	1	1	87.3	79.2	8.1	0	114.2	42.1	33.7	0.609696	108.3	109.5	35.2	92.4
	216	48	25.9	602.552	293.492	107.5	75.1	4	0	2	52.1	0.539583	0.512918	0	0	0	91.4	84.5	6.9	0.6	108.9	29.2	20.7	0.698605	106.3	104.6	34.6	76.4
	217	49.1	29.3	660.213	338.757	118	77.4	5	0	3	53.5	0.596741	0.486897	0	0	0	89.5	83.9	5.6	-6.1	116.2	35	32	0.655932	89.2	88.9	37.1	83
	218	45.6	26.2	526.334	284.109	115.1	79.2	5	0	3	54.8	0.574561	0.460212	0	0	0	87	82.3	4.7	-10.5	110	34.6	26.8	0.688097	90.4	101.2	31.3	87.2
	219	45.9	25.7	614.088	324.386	111.4	64.6	4	0	2	54.2	0.559913	0.47176	0	0	0	89.6	79	10.6	0.4	107.3	50.7	39.8	0.579892	94.9	100.6	27.6	82.4
	220	44.6	26.7	634.493	374.215	108.1	74	2	1	1	57.1	0.598655	0.410214	0	0	0	92	83.6	8.4	-2	110.4	30.3	23.9	0.684551	92.2	93.3	31.6	77.5
	221	42.5	20.7	467.565	215.55	107.1	75.6	3	1	2	50.9	0.487059	0.538995	0	0	0	84.9	81.7	3.2	-5.4	102.2	31.7	24.6	0.705882	100.7	102	32.6	77.8
	222	47.3	27.4	722.087	406.228	118.1	77.2	2	1	1	56.8	0.579281	0.437425	0	0	0	90.4	84.4	6	-8.9	114.1	35.2	29.7	0.653683	105.4	104.6	36.6	85.4
	223	51.9	26.4	746.648	376.248	119.1	83.7	4	1	2	47.3	0.508671	0.496084	0	0	0	82.5	74.3	8.2	3.1	110.6	35.1	24.8	0.702771	101	104.5	34.4	85.8
	224	44.4	22.2	727.531	360.039	129	80	3	1	2	47.4	0.5	0.505122	0	0	0	81.6	81.2	0.4	-11.9	119.2	43	34.7	0.620155	107.2	110.2	37.2	94.8
	225	48.3	20	848.464	330.728	128.1	82.8	4	1	2	40.7	0.414079	0.610204	0	0	0	89.4	82.3	7.1	-4.6	118.4	36.7	30.9	0.64637	103.7	102.3	34.8	83.7
	226	41.4	21.3	558.442	269.066	104.4	68.8	3	1	2	53.8	0.514493	0.518185	0	0	0	87.8	82.2	5.6	-6.8	103	37.4	28.7	0.659004	84.9	89.2	26.1	81.4
	227	42.6	30.1	483.315	350.536	125.1	80.9	1	1	1	73.7	0.706573	0.274726	1	1	1	82.7	76.5	6.2	-6.4	115.7	39.7	28.5	0.646683	107.7	109.4	38.7	92.8
	228	48	24.6	729.004	371.115	121.9	91.5	4	1	2	52.8	0.5125	0.490929	0	0	0	91	83.9	7.1	4.1	118.4	28.1	25.4	0.750615	95.7	101.8	36.7	86.5
	229	46.7	22.7	725.93	338.525	117.1	80.3	2	1	1	47.3	0.486081	0.533667	0	0	0	88.6	83.9	4.7	-3.4	116	33.3	26.3	0.685739	100.4	101.4	37	84.2
	230	43.3	23.5	646.321	377.843	120.4	83.4	4	1	2	58.8	0.542725	0.415394	0	0	0	84.8	82.9	1.9	-6	116.8	31.1	25.5	0.692691	103.9	104.7	37.9	89.1
	231	47	21.6	611.364	203.178	118	80	5	1	3	40.4	0.459574	0.667664	0	0	0	84.5	82	2.5	-5.8	115	33.3	27.5	0.677966	101.1	97.4	34.7	85.9
	232	46.4	19	735.02	234.436	116.7	74.9	4	1	2	33.2	0.409483	0.681048	0	0	0	83.4	77.6	5.8	2.5	110.5	37.7	34.2	0.641817	82.5	88.7	30.9	98.6
	233	37.7	14.2	574.382	153.041	113.6	79.1	4	1	2	36.3	0.376658	0.733555	0	0	0	89.3	85.8	3.5	-9.3	110.3	33.7	28.9	0.696303	100.7	100.1	28.3	83.8
	234	43.9	20.2	592.743	245.077	118.8	70.2	4	1	2	41	0.460137	0.586538	0	0	0	78	76.4	1.6	-2.2	111.2	40.9	30.7	0.590909	109.9	110.2	35	82.3
	235	41.6	19.7	601.167	245.125	119.1	79.8	2	1	1	34.6	0.473558	0.592251	0	0	0	82.8	79	3.8	-9	107.2	36.8	27.9	0.670025	101.4	103.4	31.2	83.7
	236	45.8	31.6	631.815	439.939	121.3	85.1	2	1	1	67.4	0.689956	0.30369	1	1	1	87.4	88.6	-1.2	-11.7	120.8	30.8	28.7	0.701566	98	97.1	35.7	83.4
	237	42.1	17.9	608.621	213.567	110.4	80.1	1	1	1	34.5	0.425178	0.649097	0	0	0	90.8	83.3	7.5	1.8	108.6	29.3	25.5	0.725543	91.1	91	34.3	73.6
	238	49.3	23.2	779.063	326.39	118.5	85.7	4	1	2	41	0.470588	0.581048	0	0	0	89.3	83.9	5.4	-1	114.7	27.8	21.3	0.723207	89.2	92.9	35.6	91.9
	239	42.4	17.7	589.812	187.252	116.6	81.9	2	1	1	32.7	0.417453	0.682523	0	0	0	89.7	83.9	5.8	-6.1	108.4	33.5	29.1	0.702401	96.9	96	31.5	84.2
	240	47.2	26.2	670.916	319.331	115.2	74.7	4	1	2	53	0.555085	0.524037	0	0	0	86.3	86.9	-0.6	-10.6	121.8	31.4	23.9	0.648438	79	83.2	31.7	78.9
	241	43.3	26.3	509.54	336.315	109.9	73.8	3	1	2	62.6	0.60739	0.339963	1	1	1	82.7	79.8	2.9	-8.6	103.9	36	29.8	0.67152	95.2	94.4	34.1	78.8
	242	49.5	27.9	649.71	407.589	116.7	85.4	3	1	2	54.2	0.563636	0.37266	0	0	0	90.1	86.4	3.7	-7.2	119.6	29.8	26.2	0.731791	106.2	109.6	40.4	89.4
	243	43.5	24.4	507.671	259.861	112.4	75.4	3	1	2	47.7	0.56092	0.488131	0	0	0	87	80.8	6.2	-2.2	110.8	33.9	28.2	0.670819	87.7	88.4	23.4	77
	244	45	24.7	718.708	412.728	113.8	79.9	3	1	2	58.6	0.548889	0.425736	0	0	0	88.1	81.7	6.4	1.2	110.2	29.9	20.6	0.702109	94.2	94.2	34	77.1
	245	40.2	20.4	566.683	283.646	111.8	78.9	2	1	1	46.3	0.507463	0.499463	0	0	0	83.2	79.1	4.1	-0.4	106.9	34.9	30.3	0.705725	109.6	116.6	32.1	84.4
	246	51	25.7	683.414	326.273	108.8	74.8	4	1	2	41.7	0.503922	0.522584	0	0	0	85.2	79.7	5.5	-4.3	107.7	27.5	20.6	0.6875	95.6	98.7	37	87.9
	247	48.9	24.4	693.164	320.878	121.5	80.9	3	1	2	44.5	0.498978	0.537082	0	0	0	86.9	81.5	5.4	-5.6	113.8	36.1	27.8	0.665844	91.8	94.6	34.9	83.7
	248	46.2	19.6	642.22	221.59	119.2	84.7	5	1	3	43.1	0.424242	0.654962	0	0	0	82.4	79.2	3.2	-0.4	116	31.2	25.2	0.71057	98.6	101.8	37.6	89.6
	249	45.8	27.1	654.896	337.468	115.8	79.3	2	1	1	57.5	0.591703	0.4847	0	0	0	87	81.6	5.4	-4.4	109.6	33.8	26.7	0.684801	97.7	100.1	28.2	87.9
	250	45.3	17.8	738.689	260.903	118.3	87	2	1	1	35.8	0.392936	0.646803	0	0	0	85.8	80.7	5.1	-0.3	114.1	27.1	19.1	0.735418	102.3	103.8	35.2	81.3
	251	49.9	27	688.238	364.253	122.5	88.5	3	1	2	49.7	0.541082	0.470746	0	0	0	87.8	84.2	3.6	-3.2	118	32.2	25.6	0.722449	90.2	95.7	35.5	99.3
	252	46.1	29.1	637.94	415.016	122.6	81.2	4	1	2	63.5	0.631236	0.349444	1	1	1	86.1	80.3	5.8	-5.1	116.2	38.7	33.4	0.662316	95.3	96.1	39.9	93
	253	46.8	20.3	559.074	241.23	117.1	78.9	5	1	3	48.6	0.433761	0.568519	0	0	0	88.9	82.1	6.8	-1.4	117.6	35	26.5	0.673783	88.7	87.5	38	85.2
	254	45.3	27.4	630.745	418.008	130.6	84.7	4	1	2	62.4	0.604857	0.337279	1	1	1	89	83.8	5.2	-3.9	126	38.9	33.1	0.648545	88.2	93.8	33.8	84.6
	255	47	25.3	559.516	205.939	108.4	79.1	4	0	2	51.6	0.538298	0.631934	0	0	0	87.7	84.9	2.8	-3.4	108.2	26.1	23.2	0.729705	93.8	95.7	36.1	80.1
	256	45.5	25.9	669.514	369.396	114.7	84	4	1	2	59.1	0.569231	0.448262	0	0	0	88.6	86	2.6	-6.1	115.4	27.7	23.2	0.732345	92.9	94.5	34.9	82.2
	257	45.2	22.4	582.238	282.016	121.9	83.4	2	1	1	54.3	0.495575	0.515634	0	0	0	86.1	84	2.1	-9.9	121	34	25.2	0.684167	89.1	90.6	29.6	82.7
	258	51.8	21.8	714.196	244.685	121.3	79.8	2	1	1	43	0.420849	0.657398	0	0	0	85.7	83.7	2	-9.1	118.5	39.1	29.9	0.657873	97.1	101.3	36	86.5
	259	52	34.2	678.754	460.671	118.2	83.7	4	1	2	64.5	0.657692	0.321299	1	1	1	85.5	79.3	6.2	-1	111.4	31.3	25.7	0.708122	93.6	96.6	36.2	89.3
	260	48.2	30.6	606.11	386.517	103.1	74.6	3	1	2	62.6	0.634855	0.362299	1	1	0	91.6	81.1	10.5	4.9	106.3	25.3	18	0.723569	84.1	91.7	35.3	89.3
	261	43	26.2	603.351	415.005	123.8	79.8	2	1	1	68.4	0.609302	0.312167	1	1	1	86	79.9	6.1	-4.8	117.6	40.6	35.8	0.644588	109.6	113	38.1	90.2
	262	44.9	20.3	574.05	232.066	114.4	79.8	2	1	1	47.5	0.452116	0.595739	0	0	0	89.3	80.6	8.7	7.1	109.1	34.1	29.9	0.697552	83.9	88.2	30	75.9
	263	45.2	20	677.762	293.176	123	81.1	2	1	1	43.4	0.442478	0.567435	0	0	0	82.3	78.9	3.4	-6.9	113	39.7	31.7	0.65935	92.3	96.4	36.1	92.6
	264	48.3	27	732.05	385.081	120	81.2	4	1	2	54.8	0.559006	0.473969	0	0	0	88.4	83.9	4.5	-8.7	118.6	33.1	23.9	0.676667	92.5	95.2	32.9	84.3
	265	44.5	24.1	614.271	273.226	120.9	90.1	4	1	2	50.6	0.541573	0.555203	0	0	0	84.1	80.9	3.2	-1.4	110.6	31.8	25.8	0.745244	105.7	106.7	44.7	92.9
	266	44.7	21.3	608.616	272.837	121	80.2	3	1	2	40.4	0.47651	0.551709	0	0	0	86.8	82.9	3.9	-7.6	110.9	39.6	33.9	0.66281	93	94.2	33.1	85.8
	267	48	24	674.75	272.07	115.7	78.3	1	1	1	38.5	0.5	0.596784	0	0	0	89.4	82.5	6.9	-0.6	117.4	34.2	27.4	0.67675	86	88.5	35.8	83.2
	268	45	25.8	607.239	359.608	114.9	77	2	1	1	54.2	0.573333	0.407798	0	0	0	86.5	81.1	5.4	-2.2	108.9	34.8	29.1	0.670148	104.6	105.3	30.8	79.9
	269	41.5	19.7	479.478	215.348	107.8	78	2	1	1	50	0.474699	0.55087	0	0	0	86.4	82.2	4.2	-5.9	108.9	28.5	17.9	0.723562	93.5	96.8	32.4	78.6
	270	49.2	25.3	685.178	340.707	113.7	85.1	2	1	1	50.9	0.514228	0.502747	0	0	0	87.8	86.3	1.5	-7.7	115.2	22.6	14.5	0.748461	96.2	96.3	37.8	78.5
	271	57.5	28.4	829.981	423.592	128.7	89.3	2	1	1	50.7	0.493913	0.489637	0	0	0	93	86.9	6.1	-7	126.2	29.9	24	0.693862	91.2	93.9	43.5	90.6
	272	50	30.1	620.333	403.702	125.7	78.6	2	1	1	62.2	0.602	0.349217	1	1	1	88	80.5	7.5	-7.4	117.7	45.3	36.1	0.625298	110.5	108.5	38.7	96.4
	273	40.1	25.2	461.848	291.616	105.4	68.3	1	1	1	62.5	0.628429	0.368589	1	1	0	82.8	75.1	7.7	-0.5	103.4	42	30.6	0.648008	97.7	96.6	27	80.4
	274	49.5	23.9	661.261	258.808	126.2	87	5	1	3	43.6	0.482828	0.608614	0	0	0	89	88.1	0.9	-13.3	124.4	33.8	26.9	0.689382	86.8	93.3	38.8	83.9
	275	50.3	27.3	630.884	328.44	114.7	76.4	3	1	2	54	0.542744	0.479397	0	0	0	88.8	84.6	4.2	-5.6	117.1	33.3	25.1	0.666085	93.9	90	35.7	76.8
	276	44.4	21.7	629.079	276.176	116.3	78.1	2	1	1	53.8	0.488739	0.560984	0	0	0	89.8	85.1	4.7	-6	115.7	36.4	30.2	0.671539	96.9	99.4	32.7	85
	277	47.8	21.5	580.473	234.331	123	82.1	1	1	1	42.7	0.449791	0.59631	0	0	0	85.9	79.6	6.3	-7.2	116.6	36.3	28	0.66748	104.6	106.4	30	83.9
	278	42.3	20.5	635.111	289.072	110.5	77.5	5	0	3	34.6	0.484634	0.544848	0	0	0	90.1	84.7	5.4	0.2	111.8	28.9	21	0.701357	89.6	94.8	33.2	86.9
	279	47.2	31.8	669.419	464.811	102.3	77.6	4	0	2	66	0.673729	0.30565	1	1	1	90.7	84.4	6.3	-3.1	107.6	21.5	17.2	0.758553	104.1	107.7	36	75.2
	280	39.3	25.1	477.126	311.181	110.3	74.3	5	0	3	69.2	0.638677	0.347801	1	1	1	88.7	84.8	3.9	-8.6	106.8	33.6	25.7	0.673617	90.5	93.5	29.6	76.8
	281	51.7	31.8	800.558	471.477	121.6	85.5	4	1	2	59.5	0.615087	0.411065	0	1	0	89.7	83	6.7	-7.2	115.2	36.4	29.7	0.703125	105.1	104.5	38	87.4
	282	42.6	21	634.195	317.339	114.2	75.1	2	1	1	52.1	0.492958	0.499619	0	0	0	88.1	82.5	5.6	-3	106.4	37.1	31.7	0.657618	100.6	102.4	31.9	83.4
	283	49.7	28.1	621.369	290.612	104.4	72.1	4	1	2	53.4	0.565392	0.532304	0	0	0	92.1	86.6	5.5	-2.4	105.6	30.4	27	0.690613	84.1	84.8	38.7	70.5
	284	50.3	33.2	584.734	328.271	109.3	79.1	4	1	2	62.9	0.66004	0.438598	1	1	0	88.2	85.5	2.7	-6.2	115.1	28.9	19.9	0.723696	99.3	103.8	37	84.6
	285	46.3	22	656.087	338.62	119.3	81.2	4	1	2	50	0.475162	0.483879	0	0	0	86.3	78.7	7.6	0.3	105.8	35.9	27.6	0.680637	95.2	92.8	35.4	85.1
	286	45.1	23.8	580.461	268.4	123	77.7	4	1	2	55.1	0.527716	0.537609	0	0	0	84.6	82.1	2.5	-8.4	117.2	42.3	35.5	0.631707	92.8	92.7	33.7	83.8
	287	49.8	25.5	730.463	349.429	122.9	89.2	2	1	1	46	0.512048	0.521634	0	0	0	89.6	85.4	4.2	-6.4	122.8	27	23.6	0.725793	100.4	102.3	32.8	90.6
	288	43	24.6	553.713	295.589	115.9	80.5	4	0	2	55.1	0.572093	0.466169	0	0	0	87.1	85.4	1.7	-8.4	114.3	34.9	27	0.694564	100.4	102.7	34.2	82.6
	289	46.1	28.5	555.447	303.628	109.8	74.9	2	1	1	60	0.618221	0.453363	0	1	0	88.2	84.6	3.6	-8.4	108.4	33.2	27.3	0.682149	88.8	90.8	30.9	69.8
	290	44.4	21.5	658.187	271.793	111.9	78.8	6	0	3	45.7	0.484234	0.587058	0	0	0	86.2	83	3.2	1.1	109.9	30	24.1	0.7042	92.6	96.5	30.8	83.1
	291	44.3	27.2	595.43	325.726	117.3	77.8	4	1	2	59.5	0.613995	0.452957	0	1	0	93.2	89.2	4	-7.7	118.2	37.2	34.6	0.663257	86.3	90.8	32.3	87.9
	292	43.8	22.7	610.996	292.326	120.6	84.6	4	0	2	56.5	0.518265	0.521558	0	0	0	93.7	81.7	12	4.2	112.6	35.6	31.2	0.701493	108.4	108.7	34.9	85.2
	293	54.1	29.8	691.912	394.69	121.3	86.4	3	1	2	51.6	0.550832	0.429566	0	0	0	92	87.2	4.8	-9.8	120.8	31.3	27.2	0.712284	96	97.9	38.5	89.8
	294	49.2	26.5	698.701	324.176	125.3	94.4	4	1	2	45.7	0.538618	0.53603	0	0	0	87.9	83.3	4.6	-5.9	120.9	25.9	21	0.753392	88.7	93.2	29.6	89.8
	295	49.8	32.6	617.846	426.955	115	75.5	2	1	1	68.8	0.654618	0.308962	1	1	1	87.1	80.1	7	1.4	119.2	31.7	26.9	0.656522	100	104	34.4	89.5
	296	39.9	22.3	477.242	253.555	111.7	75.5	4	1	2	58.8	0.558897	0.468708	0	0	0	87.7	82.7	5	-6.8	108.6	35.4	29.3	0.675918	91.5	94.3	35.2	87.5
	297	37	23.4	513.142	305.673	109.3	80.1	2	1	1	56.4	0.632432	0.404311	0	1	0	89.6	87.5	2.1	-7.5	106.2	30	25.8	0.732845	88.9	92.7	31.9	84.5
	298	48.5	30.3	612.405	412.38	118.3	75.6	4	1	2	63	0.624742	0.326622	1	1	1	86.6	78.7	7.9	-7.9	110.4	40	30.3	0.639053	94.1	98.5	28	81.1
	299	44.7	21.5	578.948	211.014	111.6	70.9	3	1	2	40.8	0.480984	0.635522	0	0	0	90.7	86.6	4.1	-9.6	114.2	35.5	29.1	0.635305	89.4	94.1	28.8	87.7
	300	43.2	24.4	460.819	196.212	105	71.1	4	1	2	52	0.564815	0.57421	0	0	0	86.6	84.1	2.5	-11.4	107.1	33	26.5	0.677143	85.3	90.9	24.8	83.1
	301	44.4	23	543.056	253.648	112.9	74.1	4	1	2	49.7	0.518018	0.532925	0	0	0	80.2	78.2	2	-3.8	108.7	34.1	23.5	0.656333	103.8	105.1	31.7	86
	302	44.7	25.3	645.442	333.254	110.5	74.9	5	0	3	54.1	0.565996	0.483681	0	0	0	91.9	84.7	7.2	-5	108.7	33.6	25.6	0.677828	93.4	98.6	29.6	77.8
	303	39.4	25	470.894	308.677	111.6	70.9	2	1	1	64.2	0.634518	0.344487	1	1	1	83.1	76.8	6.3	-1.4	103	40.2	32.5	0.635305	110.3	113.1	30.3	75.7
	304	44.1	22.6	597.657	280.236	123.1	86.4	2	1	1	47.8	0.512472	0.531109	0	0	0	91.4	83.5	7.9	-3.8	116.1	38	31.8	0.701868	88.5	93.3	30.5	90.1
	305	46	25.4	654.255	355.886	120.2	75.1	2	1	1	52.9	0.552174	0.456044	0	0	0	84.1	78.4	5.7	-7.2	108.1	42.1	33.3	0.624792	104.3	104.2	32.4	80
	306	49.2	28.9	634.605	397.494	113.8	74.4	4	1	2	59.3	0.587398	0.373636	0	0	0	88.6	82	6.6	-1.2	109.5	38.1	32.6	0.653779	86.5	91.8	24.9	86.6
	307	46.2	28.8	648.314	433.578	109	73.9	5	0	3	63.8	0.623377	0.331222	1	1	1	92.1	86.2	5.9	-4	113.3	30.1	26.5	0.677982	96.7	96.8	30.1	90.8
	308	44.3	20.8	639.813	229.588	112	81.3	4	1	2	36.7	0.469526	0.641164	0	0	0	85.4	80.9	4.5	-5.9	105.1	28.9	22.7	0.725893	103.1	104.4	35.1	78.6
	309	42.4	17.2	652.353	268.51	114.1	72.5	4	0	2	40.1	0.40566	0.588398	0	0	0	87.5	80.3	7.2	-0.3	107	42.5	35.6	0.635408	98	94.7	34.9	74.7
	310	45.6	23.2	647.917	335.169	106.4	75.1	4	0	2	47.5	0.508772	0.482698	0	0	0	87	84.6	2.4	-5.8	109.8	29	23.4	0.705827	99.6	102.5	35.9	80.8
	311	46.9	25.8	648.385	334.03	115.1	85.7	2	0	1	52.7	0.550107	0.484828	0	0	0	90.1	88.4	1.7	-6.2	116.3	28.6	22.5	0.74457	90.7	93	36.4	84.3
	312	41.6	22.3	572.263	342.618	117.8	78.1	4	0	2	53.9	0.536058	0.401293	0	0	0	85.4	82.2	3.2	-6.3	113.1	37.2	29.6	0.662988	102.1	101.2	29.3	90.3
	313	42.4	21.7	560.101	341.028	117.2	79.5	5	0	3	63.4	0.511792	0.391131	1	0	0	86.5	81.2	5.3	-6.2	110.8	37.7	28.6	0.678328	104.5	108.8	29.3	87.7
	314	40.3	25.7	498.079	298.984	112.1	79.4	5	0	3	60.1	0.637717	0.399726	0	1	0	85.2	81.8	3.4	-1.5	106.5	31.7	25.3	0.708296	95.2	99.7	33.3	79.1
	315	48.8	26	672.841	358.528	117.4	80.2	4	0	2	50.6	0.532787	0.467143	0	0	0	89	83.2	5.8	-4.1	110.1	36.6	31.6	0.683135	95.8	99.2	32.9	87.7
	316	47.2	18.7	706.414	262.327	121.7	82	4	0	2	36.6	0.396186	0.62865	0	0	0	89.5	85.1	4.4	-4.2	118.2	33.1	25.7	0.673788	108.4	109.4	40.1	100
	317	44.1	30.3	605.634	408.011	105.6	74.5	4	0	2	64.3	0.687075	0.326308	1	1	1	89	81.9	7.1	-1.1	102.8	36.3	32.8	0.705492	98.5	98.8	32.5	74.1
	318	44	20	533.432	225.818	109.1	71.4	5	0	3	46.1	0.454545	0.57667	0	0	0	84.6	79.2	5.4	-2	101.8	35.2	25.4	0.654445	97.2	103.8	31.9	83.1
	319	41.2	19.8	529.776	212.391	106.5	77.4	2	0	1	36.9	0.480583	0.599093	0	0	0	85.4	84.3	1.1	-5.8	101.2	29.2	22.3	0.726761	96	98.8	31.6	71.6
	320	48.9	22.3	757.234	317.569	107.1	77	5	0	3	36.8	0.456033	0.58062	0	0	0	92.4	88.8	3.6	-5.2	114.3	24.9	20.5	0.718954	88.4	89.2	41	86.2
	321	43.8	29	706.63	498.657	112.4	77.3	5	0	3	66.1	0.6621	0.294317	1	1	1	88.4	83.5	4.9	-2.4	115.8	30.7	24.4	0.687722	104.4	107.4	34.1	84.6
	322	43.2	20.5	589.514	202.609	112	79.6	5	0	3	44.9	0.474537	0.656312	0	0	0	91.6	85.6	6	-4.5	107.4	33.2	29	0.710714	88	91.2	31.3	83.8
	323	47.2	23.8	701.749	345.944	118	80.4	5	0	3	48.4	0.504237	0.507026	0	0	0	85.6	81.5	4.1	-9.1	115.7	31.9	25.6	0.681356	96.8	96.5	29.9	74.9
	324	43.3	18.4	553.471	201.026	113.2	80.9	3	0	2	48.8	0.424942	0.63679	0	0	0	90.5	85.5	5	-0.9	105.6	31.2	24.4	0.714664	111.4	110.3	34	92.3
	325	47.8	24.1	721.767	374.948	110.4	78.3	4	0	2	52.9	0.504184	0.480514	0	0	0	92.8	87.5	5.3	-0.7	113.9	27.2	23.3	0.709239	96.7	97.2	36.1	76
	326	44.6	22.3	738.304	394.45	117	71.6	5	0	3	40.7	0.5	0.465735	0	0	0	85.6	80.7	4.9	-4.1	110.3	38.5	32.4	0.611966	95	99.9	29.5	81.2
	327	40.7	20.2	648.49	340.084	119.4	83.2	4	0	2	51.6	0.496314	0.475576	0	0	0	87.1	82.9	4.2	-0.7	110.2	31.8	24.1	0.696817	99.4	100.6	35.3	80.9
	328	39.4	24.6	513.819	310.393	104.6	74.7	3	1	2	62.2	0.624365	0.39591	1	1	0	91.3	86	5.3	0	103.9	26.8	22.1	0.714149	89.4	87.1	34.2	77.5
	329	44.5	21.2	500.716	213.312	117.5	82.2	4	1	2	46.5	0.476404	0.573986	0	0	0	84.5	80.3	4.2	-2.6	106.2	32.7	22.1	0.699574	101	104.2	31.4	81.5
	330	43.7	19.9	623.699	259.783	117.3	77	4	0	2	39.5	0.455378	0.58348	0	0	0	90.7	83.4	7.3	-4.3	115.1	37.7	31.4	0.656436	96	103.6	31.9	75.2
	331	42.8	25.8	495.549	332.844	114.3	71.4	1	1	1	62.8	0.602804	0.328333	1	1	1	89.3	80.3	9	-2.3	109.8	42	36.5	0.624672	90.9	89	32.5	80.5
	332	42.3	19.3	554.053	161.147	110.2	74.3	2	1	1	32.8	0.456265	0.709149	0	0	0	87.4	80.6	6.8	0	106.2	34.4	29.4	0.674229	94.4	102.3	28.5	84.7
	333	44.7	24.5	604.003	293.788	127.2	92.5	4	1	2	53.3	0.548098	0.513598	0	0	0	88.8	86.5	2.3	-13.9	120.6	32.9	28	0.727201	87.2	88.6	30.6	89.7
	334	47.3	34	618.416	478.445	118.1	80.4	3	1	2	73	0.718816	0.226338	1	1	1	81.6	77.9	3.7	-5.3	114.3	35.1	29	0.680779	111.2	116.5	35.6	92.1
	335	45.8	29.5	595.966	395.92	111.4	76	2	1	1	65.7	0.644105	0.335667	1	1	1	86.5	82.3	4.2	-6.2	113.6	35.3	28.9	0.682226	87.1	89.1	31.1	72.4
	336	43.6	19.8	507.112	202.351	104.9	72	4	0	2	48.8	0.454128	0.600974	0	0	0	84.1	82	2.1	-5.8	103.6	31.2	26.3	0.686368	112	111.4	36	74.6
	337	47.5	26.9	601.117	352.966	102.7	68.6	3	0	2	56.2	0.566316	0.412816	0	0	0	90.6	83.8	6.8	-1	105.2	32.5	29.1	0.667965	77.4	77.5	31.1	69.1
	338	42.7	24.2	527.133	286.845	105.2	73.7	3	0	2	55.7	0.566745	0.455839	0	0	0	87.5	85.5	2	-6.7	109.4	29	23.7	0.70057	97.8	101.7	29.5	71.9
	339	41.4	20.4	467.327	177.701	113.8	79.8	2	1	1	39.4	0.492754	0.61975	0	0	0	85	81.8	3.2	-8.1	107	35.4	30.1	0.70123	98.3	102	30.1	83.1
	340	44.5	23.2	579.568	313.534	112.4	75.9	5	0	3	51.3	0.521348	0.459021	0	0	0	83.9	80.3	3.6	-5	108.8	33.6	26.2	0.675267	102.9	106.5	34.6	86.6
	341	48.2	25.9	633.077	312.921	121.3	83.6	4	1	2	54.5	0.537344	0.505714	0	0	0	86.4	83	3.4	-5.8	119.5	35.2	29.8	0.6892	100.3	104.9	37.2	79.3
	342	41.7	19.4	512.647	213.304	100.9	70.1	6	0	3	34.5	0.465228	0.583916	0	0	0	86.8	83.4	3.4	-3.8	100.8	30.5	23.6	0.694747	100.2	104.2	28.8	81.6
	343	49.4	23.4	602.519	227.122	116	73.6	2	1	1	44.2	0.473684	0.623046	0	0	0	86.5	81.2	5.3	-6.9	108.3	42.7	36.7	0.634483	92.5	97.4	33.9	87.6
	344	45.1	20.9	513.701	228.356	111.5	68.9	2	1	1	47	0.463415	0.555469	0	0	0	88.3	81.1	7.2	-7.3	109.8	41.8	30.3	0.617937	86.3	89.8	28	65.9
	345	48.3	29	670.715	394.429	111.8	80	5	0	3	58.7	0.600414	0.411928	0	1	0	90.9	88.7	2.2	-10.1	117.5	26.2	21.9	0.715564	93.3	92.3	34.3	83
	346	43.1	21.9	685.041	300.887	115.9	84.4	2	1	1	41.7	0.508121	0.560775	0	0	0	89.1	83.8	5.3	-5.2	115.6	30.1	25.3	0.728214	88	86	30	83.4
	347	50.4	24.9	567.222	203.366	115.2	79.6	4	1	2	34.9	0.494048	0.64147	0	0	0	86	83.7	2.3	-8.9	114.5	33.9	24.7	0.690972	104.2	101	35.7	87.6
	348	43.9	20.8	628.946	271.336	117.9	83.1	4	1	2	45.2	0.473804	0.568586	0	0	0	86.1	81.2	4.9	-9.6	109.8	33.9	27.6	0.704835	106.6	110.1	36.7	81.8
	349	47.8	24.5	646.872	313.004	112.7	80.4	5	0	3	46	0.512552	0.516127	0	0	0	94.1	88.5	5.6	-4.3	116.8	31.6	29.7	0.713398	92.7	97.3	35.1	85.9
	350	47.1	23.5	669.945	335.516	111.8	80	4	0	2	48.4	0.498938	0.499189	0	0	0	84.5	81.9	2.6	-6.3	112.6	27	17.2	0.715564	101.3	105.4	32.1	74.7
	351	50.6	23	803.359	385.359	121	80.2	4	0	2	47.6	0.454545	0.520315	0	0	0	85.9	85.3	0.6	-8.1	125.9	29.6	22.4	0.66281	94.8	98.7	38	79.2
	352	50.8	22.7	801.705	364.703	114.3	78.5	4	1	2	45.2	0.44685	0.545091	0	0	0	87.7	84.8	2.9	-5	118.5	26.8	20.6	0.686789	93.3	97.3	34.3	84.2
	353	41.8	20.9	623.784	313.638	115	77.8	2	1	1	49.2	0.5	0.497201	0	0	0	83.7	80.8	2.9	-3.5	103.9	34.6	27.9	0.676522	89.9	93.3	33.2	82.6
	354	43.3	23.2	678.035	387.294	116.8	72.5	4	0	2	60.8	0.535797	0.428799	0	0	0	81.8	75.4	6.4	1	107.4	35.5	24.1	0.620719	105.4	106	33.7	70.4
	355	45	22	659.337	301.986	122	83.4	4	1	2	52.5	0.488889	0.541985	0	0	0	89.1	84.3	4.8	-8.1	118.4	34.7	27.5	0.683607	95.8	100.4	30.7	88.7
	356	51.4	20.8	754.612	299.913	112.8	73.4	3	1	2	39.6	0.404669	0.60256	0	0	0	80.4	75.5	4.9	0.2	107.5	31.1	22.4	0.650709	98.1	100.1	31.6	71.9
	357	46.4	20.1	629.883	258.589	111.2	67.4	3	1	2	40.6	0.43319	0.589465	0	0	0	80.9	77.1	3.8	-3.3	104.9	36.4	29.1	0.606115	88.8	91.6	27.7	71.9
	358	45.2	17.2	716.721	242.29	118.4	79.6	4	1	2	29.4	0.380531	0.661947	0	0	0	80.7	76	4.7	-3.4	107.8	36.3	27.8	0.672297	101.9	105	27.7	84.3
	359	43.8	21.1	503.842	233.961	113.2	74.2	3	1	2	44.6	0.481735	0.535646	0	0	0	81.9	78.7	3.2	-4.3	106.7	34.5	26.1	0.655477	85.2	89.9	26.4	68.2
	360	51.8	24.7	751.547	346.548	119	81.9	4	1	2	41.4	0.476834	0.538887	0	0	0	81.3	75.2	6.1	0.3	112.6	31.1	22.1	0.688235	93.8	94.7	30.1	82.1
	361	45.2	19.4	558.63	220.016	105	67.2	3	0	2	37	0.429204	0.606151	0	0	0	83	79.1	3.9	-5	103	34.2	26.6	0.64	92.9	95.8	26.9	63.1
	362	42.6	22.2	635.246	340.586	121.5	83.5	4	0	2	54.8	0.521127	0.463852	0	0	0	80.1	73.1	7	-0.9	105.3	32.9	24.2	0.687243	119.2	121.6	32.6	75.2
	363	46	21.6	656.117	287.643	114.8	72.2	4	0	2	41.6	0.469565	0.561598	0	0	0	79.2	77.2	2	-3.7	103.5	41.1	32.2	0.62892	109.8	108	31.1	71.9
	364	46.2	22.7	633.651	295.41	118.2	78	2	0	1	44.2	0.491342	0.533797	0	0	0	83	78.8	4.2	-2.5	109	34.6	25.6	0.659898	79.6	90.8	22.2	77.7
	365	43.9	19	586.478	238.495	112.9	79.2	4	1	2	38.1	0.432802	0.593344	0	0	0	84.9	77.9	7	4.5	104.4	30.8	23.8	0.701506	90.9	95.5	27	71.5
	366	48.5	20.5	712.012	286.28	112	79	6	0	3	36.7	0.42268	0.597928	0	0	0	84.6	81.6	3	-0.7	112.9	25.4	18.3	0.705357	101	103.8	35.9	78.1
	367	42.1	17.3	579.364	217.038	103.6	70.4	3	0	2	34.3	0.410926	0.625386	0	0	0	82.1	77.7	4.4	-3.4	95.5	30.9	23.8	0.679537	95.6	99.7	25.3	74
	368	46.1	21.8	595.899	246.742	111.8	73.1	5	0	3	36.4	0.472885	0.585933	0	0	0	82.9	79.3	3.6	-4.1	108.6	35	25.7	0.653846	100.4	105.5	31.3	70.2
	369	41	26.1	620.341	405.056	116.7	80.9	4	0	2	62	0.636585	0.347043	1	1	1	84.7	81.7	3	-6	112.7	30.8	23.5	0.693231	91.6	97.4	31	71.3
	370	42.8	20.7	638.907	282.938	112	78.6	4	1	2	43.9	0.483645	0.557153	0	0	0	88.3	79.6	8.7	1.5	103.1	35.4	30.1	0.701786	94.9	96.9	30.8	71.2
	371	46.1	21.3	665.616	274.847	111.2	73.3	1	1	1	38.4	0.462039	0.587079	0	0	0	82.5	79.8	2.7	-7.5	104.7	34.4	25.3	0.659173	87.5	91.3	30.7	70.6
	372	47.6	27.3	658.2	353.52	119.9	80.7	1	1	1	52.5	0.573529	0.462899	0	0	0	82.4	79	3.4	-6.8	112.4	35.5	25.3	0.673061	92.4	94.7	27.2	77.2
	373	44.2	19.8	692.34	250.523	124.2	78.2	4	0	2	36.1	0.447964	0.63815	0	0	0	79.5	75.5	4	-0.1	111.1	38.1	32	0.62963	104.9	106.3	27.9	80.5
	374	45.9	21.8	555.889	239.266	125.4	87.6	4	1	2	48.9	0.474946	0.56958	0	0	0	78.1	77.6	0.5	-5.7	113.3	33.3	27.8	0.698565	104.6	109.7	33.6	88.1
	375	39.5	25.6	512.149	333.59	117.6	77.2	5	0	3	64.7	0.648101	0.348647	1	1	1	76.9	74.2	2.7	-7.5	106	39.4	28.2	0.656463	108.2	111.8	30.5	80.2
	376	47.2	19.7	683.139	311.866	120	74.2	5	0	3	42	0.417373	0.543481	0	0	0	81.4	76.4	5	-4.1	111.2	41.1	31.5	0.618333	99.4	100.4	29.2	82
	377	49.3	21.5	741.398	312.525	111.5	72.2	2	1	1	38.4	0.436105	0.578465	0	0	0	81.6	76.9	4.7	-3.4	104	35.4	26.3	0.647534	91	96.1	26.3	79
	378	45.8	21.7	615.817	278.129	111.8	76.2	3	1	2	43.9	0.473799	0.548358	0	0	0	84.5	78.4	6.1	-3.3	105.9	33.2	24.3	0.681574	88.2	94.8	27.3	76.4
	379	46	26	649.301	329.543	111.5	67.5	3	1	2	50.4	0.565217	0.492465	0	0	0	81.8	80.1	1.7	-7.9	109.3	34.8	25.6	0.605381	88.4	91.3	30.1	80.6
	380	46.1	25.9	603.075	328.427	114	72.9	3	1	2	53.5	0.561822	0.455413	0	0	0	80.5	76.5	4	-2.6	106.3	37.4	30.3	0.639474	85.4	89.5	25.4	82.4
	381	44.1	21.1	713.523	343.55	122.4	82.3	6	0	3	46.4	0.478458	0.518516	0	0	0	80.2	78.8	1.4	-7.3	121.4	32.4	22.7	0.672386	94.5	102.5	27	82.1
	382	44.7	21.2	618.73	279.297	117.2	78.9	5	0	3	45.1	0.474273	0.548596	0	0	0	79.4	76.8	2.6	-4.1	108.6	35.5	26.3	0.673208	95.7	103	26	87.6
	383	47.1	24.4	709.276	350.079	118	75.5	3	1	2	48	0.518047	0.506428	0	0	0	82.1	75.1	7	3.1	106.9	36.8	30.2	0.639831	101.9	109.7	26.2	71.5
	384	47.6	18.7	796.522	247.624	115.2	79.7	4	1	2	32.6	0.392857	0.689118	0	0	0	86.7	82.8	3.9	-5.9	115.1	32.4	24.8	0.69184	93.5	96.7	27.6	81.9
	385	51.1	24.6	653.144	277.032	122.2	78.9	3	1	2	32.6	0.481409	0.575849	0	0	0	82.6	79.5	3.1	-5.4	115.9	34.5	28.1	0.645663	87.4	91.6	25.5	72.5
	386	51.3	22.4	765.885	336.138	118.7	85.5	2	1	1	41.5	0.436647	0.561112	0	0	0	80.4	77.1	3.3	0.3	106.5	30.7	21.4	0.720303	109.5	109.4	32.1	77.4
	387	46.7	24.8	562.284	274.166	115.8	77.2	4	1	2	47.9	0.531049	0.512407	0	0	0	81.7	78.1	3.6	-6.1	111.5	35	27.9	0.666667	105.5	107.2	32.3	80.3
	388	41.1	24.7	520.242	344.844	116	80.2	4	1	2	61.7	0.600973	0.337147	0	1	1	82	77.6	4.4	2.7	107.6	32.6	25.1	0.691379	105.3	108.4	26.9	79.9
	389	47.6	22	638.904	308.923	109.5	73.8	5	0	3	45.8	0.462185	0.51648	0	0	0	78.9	79.5	-0.6	-5.6	109.2	31.4	25.1	0.673973	109.5	111.6	35.6	82.4
	390	47.5	24	692.112	340.216	116.4	79.5	2	0	1	48.8	0.505263	0.508438	0	0	0	82.3	78.6	3.7	-0.8	112.9	30.9	24.7	0.68299	88.1	91.5	28.4	80
	391	40.7	20.5	537.039	266.806	114.4	73	2	1	1	47.9	0.503686	0.503191	0	0	0	83.6	79.3	4.3	-4.5	104.1	35.8	28.8	0.638112	94	98.8	26.8	72.4
	392	40.1	25.2	514.035	358.839	112.6	73.4	2	1	1	67.9	0.628429	0.301917	1	1	1	82.6	76.1	6.5	-0.6	100.2	35	23.2	0.651865	105.1	106.9	27.7	73.9
	393	46.3	32.7	740.218	543.219	118	79.9	3	0	2	70.7	0.706263	0.266136	1	1	1	88.2	85	3.2	-9.5	118.1	31.9	25.8	0.677119	83.3	87.1	28	77.2
	394	44.7	27	630.043	412.122	109.7	72.6	5	0	3	60.4	0.604027	0.345883	0	1	1	84.4	79	5.4	0.6	104.8	33.5	25.5	0.661805	98.2	101	25.6	67.5
	395	43.8	28.3	616	401.307	116	71.4	4	0	2	65.2	0.646119	0.348528	1	1	1	80.8	77.4	3.4	-2.6	109.4	39.1	29.3	0.615517	102.4	104.3	33.4	81.1
	396	48.5	28.7	726.75	394.58	112.1	83.4	5	0	3	51.3	0.591753	0.457062	0	0	0	82.8	82.7	0.1	-3.1	116.1	24.2	15.1	0.743979	103.8	103.6	37.7	75.1
	397	44.3	20.7	684.447	348.114	119.5	75.4	4	0	2	49.5	0.467269	0.491394	0	0	0	78	79.8	-1.8	-13.6	113.8	37.7	29.6	0.630962	107.6	104.3	29.2	74.1
	398	41.1	21.8	588.62	297.1	113	71.4	5	0	3	52.7	0.530414	0.49526	0	0	0	82.4	75.4	7	-0.5	102.1	41.7	33.4	0.631858	109	110.3	31.5	80.1
	399	48.9	25.2	741.313	404.321	123.3	80.2	2	1	1	55.1	0.515337	0.454588	0	0	0	79.7	72.8	6.9	-0.7	109.4	39.7	32.1	0.650446	105.9	105.9	34.7	79
	400	52.4	24	777.429	351.588	120.4	79.5	5	0	3	43.9	0.458015	0.547755	0	0	0	85.5	81.9	3.6	-6	116.6	32.9	25.1	0.660299	96.9	101.9	29.8	84.1
	401	45.2	26.7	555.291	310.165	108.8	69.1	2	1	1	59.7	0.590708	0.441437	0	0	0	82	78.2	3.8	-1.2	106.2	35.4	26.5	0.63511	88.9	88.7	32.6	72.4
	402	41.6	26.6	623.032	389.601	126.1	84.5	2	1	1	65.9	0.639423	0.374669	1	1	0	84.6	77.2	7.4	-0.8	112	39.5	27.8	0.670103	109.2	113.9	41.1	90.6
	403	53.5	22.8	937.879	325.319	112.1	80.7	3	1	2	40.4	0.426168	0.653133	0	0	0	86.8	83.5	3.3	-3	119.5	26	18.7	0.719893	98.1	101	35.2	91.6
	404	47.5	21.4	600.973	242.928	121	82.8	3	1	2	36.6	0.450526	0.595776	0	0	0	80.4	79.9	0.5	-6.3	114.3	34.2	27.8	0.684298	106	110.7	35.4	79.8
	405	38.6	18.3	548.326	244.22	125.4	77.5	3	1	2	36.6	0.474093	0.554608	0	0	0	80.3	75.9	4.4	-1.1	106.5	44.4	39.7	0.618022	105	103.2	28.7	83.1
	406	45.8	19.3	528.174	182.842	112.7	77.1	3	1	2	39	0.421397	0.653822	0	0	0	82.2	81.6	0.6	-8.4	111	30.3	23.3	0.684117	98.9	101.3	31.1	79.4
	407	51.1	25	807.665	342.553	128.2	85.3	4	1	2	42.5	0.489237	0.575872	0	0	0	85.7	85.7	0	-6.9	127.7	32.6	27.8	0.665367	90.2	96.5	33.2	86.3
	408	43.2	30.4	554.958	406.162	113.7	66.7	3	0	2	69.6	0.703704	0.268121	1	1	1	81.4	77.7	3.7	-8.3	108.1	38.7	28.3	0.586631	91.4	93.8	29.1	70
	409	47.3	32.6	601.699	413.557	116.2	72.9	1	1	1	62.5	0.689218	0.312685	1	1	1	83.8	74.5	9.3	0.4	104.5	39.6	30	0.627367	93	94.3	28.6	70.3
	410	53.1	34.4	718.311	466.931	122.9	80.6	4	1	2	62.8	0.647834	0.34996	1	1	1	84.4	77.2	7.2	2.6	119.2	36.9	31.3	0.655818	93	93.1	37.8	81.5
	411	45.5	31.1	613.795	442.754	115.4	83.1	4	0	2	65.7	0.683516	0.278661	1	1	1	86.2	85.9	0.3	-8.6	121.9	26	20.5	0.720104	105.1	109.4	36	89.2
	412	47.1	29.6	644.13	389.104	118.6	79.6	4	1	2	61.8	0.62845	0.395923	0	1	0	83.4	80	3.4	-0.5	110.3	34.1	26.9	0.671164	88	94.7	29.3	82.4
	413	44.2	28	676.205	388.753	115.9	76	3	1	2	63.4	0.633484	0.425096	1	1	0	83.4	81.1	2.3	-7.8	110.7	34.3	27.2	0.655738	92.9	94.8	30.4	73.6
	414	47.5	26.4	666.037	390.893	112.9	79.3	1	1	1	55.9	0.555789	0.413106	0	0	0	80.9	76.7	4.2	2.6	104.8	28.7	21.1	0.702391	96.8	96.9	35.5	67.7
	415	42.4	18.9	621.774	282.427	107.6	65.2	5	0	3	40.5	0.445755	0.545772	0	0	0	80.1	77.6	2.5	-4.9	102	38	28.7	0.605948	104.1	105.9	32.4	86.7
	416	47	26.5	728.07	416.186	127.6	79	5	0	3	56.2	0.56383	0.428371	0	0	0	80.9	73.2	7.7	-2.1	111.4	41.9	30.2	0.619122	104	107	28.9	79.6
	417	51.3	21.2	705.63	294.155	111.1	75.3	1	1	1	41.5	0.413255	0.583131	0	0	0	82.5	77.4	5.1	-0.4	106.4	28.6	20.9	0.677768	97.4	99.9	26.8	81.5
	418	46	29.9	591.746	390.552	125.4	80.1	3	1	2	64.6	0.65	0.340001	1	1	1	83.9	77.3	6.6	-0.9	113	39.5	28.9	0.638756	101.4	103.5	30.8	74.4
	419	48	24.8	668.058	282.237	111.3	81.9	4	1	2	45.4	0.516667	0.577526	0	0	0	82.9	79.3	3.6	-2.3	107.9	22.3	14.3	0.735849	94.7	93.8	27.6	70.5
	420	43.1	19.6	615.916	230.037	117.7	74.7	4	0	2	40.2	0.454756	0.626512	0	0	0	80.3	77	3.3	-4.9	109.5	37.3	30	0.634664	106.4	111.3	30.2	75.9
	421	45.1	21.6	676.118	301.895	109.2	74	3	1	2	47.3	0.478936	0.553488	0	0	0	81.4	77.5	3.9	-1.1	102.9	31.1	22.8	0.677656	92.4	96.5	25	69.7
	422	43.8	24	548.769	252.532	120.4	79.2	4	0	2	48.5	0.547945	0.539821	0	0	0	79	76.5	2.5	-2.3	108.2	36.6	27.9	0.657807	99.8	103.7	28.5	84
	423	45.6	22.1	549.856	270.067	114.3	68.8	4	1	2	52.2	0.484649	0.50884	0	0	0	80.9	78.2	2.7	-6.7	104.4	40.6	32.2	0.601925	96.4	98.4	27.7	79.2
	424	41.2	29.2	634.52	434.419	114.5	77.6	5	0	3	70.3	0.708738	0.315358	1	1	1	81.9	76.9	5	-1	105.9	33.4	25	0.677729	101.7	104.4	30.1	76.8
	425	51.6	22	777.772	312.881	112.2	78.7	4	0	2	39	0.426357	0.597721	0	0	0	82.8	79.9	2.9	-3.6	107.8	29	20.6	0.701426	99.8	103.9	30	75
	426	46.5	24	736.369	371.841	118.6	79.8	4	0	2	48.7	0.516129	0.495034	0	0	0	81.8	78.3	3.5	-0.8	111.8	33.9	26.8	0.67285	106.8	108.4	31.9	76.6
	427	48.3	21.3	752.094	295.979	111.1	76.1	5	1	3	36.4	0.440994	0.60646	0	0	0	80.7	79.4	1.3	-1.5	108.3	28.8	21.9	0.684968	89.3	92.5	31.3	75.7
	428	46.3	23.5	735.739	375.626	108.5	76.7	5	0	3	47.8	0.507559	0.489458	0	0	0	84	85	-1	-8.7	109.4	27.3	17.6	0.706912	104.1	106.3	34.6	66.8
	429	41.1	26.1	581.275	390.028	108.6	69.4	2	1	1	63.3	0.635036	0.329013	1	1	1	80.8	77.1	3.7	-7.3	102.1	38.9	27.1	0.639042	98.9	99.4	30.4	70.8
	430	49.4	24.7	643.512	315.479	112.3	77.8	4	0	2	50.3	0.5	0.509754	0	0	0	89.5	78.4	11.1	3.8	108.8	32.6	24.6	0.692787	98.2	101.1	32.4	81.2
	431	41	30	538.556	409.14	120.4	82.5	4	1	2	80.5	0.731707	0.240302	1	1	1	82.5	82.6	-0.1	-7.4	115.3	33.1	24.8	0.685216	99.4	100.1	32.8	80.2
	432	49.5	28.3	701.568	329.782	120.6	79.3	2	1	1	46.3	0.571717	0.529936	0	0	0	80.1	76	4.1	0.3	106.3	37.8	29.7	0.657546	96.5	98.1	27.5	75
	433	51.2	30.3	839.611	480.116	121	79.7	2	1	1	55.9	0.591797	0.428169	0	0	0	81.5	79	2.5	-3.8	115	35.8	28.8	0.658678	110.6	111.6	39.3	80.3
	434	46.5	20.6	635.605	302.034	113.4	73.5	4	0	2	48.9	0.443011	0.524809	0	0	0	81.1	76.6	4.5	-2.6	109.8	37.9	27.6	0.648148	111.4	112.8	28.2	75.8
	435	48.7	19.4	818.253	297.836	119.3	75.2	1	1	1	35.2	0.398357	0.63601	0	0	0	81.9	82	-0.1	-10	117.6	33.4	24.9	0.630344	95.9	102	31	71
	436	47.3	27.3	610.312	318.427	117.9	80.7	5	0	3	54.8	0.577167	0.478255	0	0	0	80.3	78.2	2.1	-5.7	112.4	31.1	22.8	0.684478	103.3	107.6	31.5	78.2
	437	51.1	30.2	821.76	449.558	116.2	80.4	6	0	3	49.5	0.590998	0.452933	0	0	0	82.1	79.7	2.4	-3.9	112.6	29.4	20.6	0.69191	99	103.6	31.1	72.5
	438	46	19.9	536.382	199.565	120.7	77.1	6	0	3	42.8	0.432609	0.627942	0	0	0	80.9	75.3	5.6	-2.9	104.4	42.3	31.2	0.638774	113.3	117.2	32.5	75.8
	439	53.5	26.1	848.487	434.443	115.9	75.4	6	0	3	43.3	0.48785	0.487979	0	0	0	86	81.8	4.2	-2.6	116.6	30.5	22.4	0.650561	100.9	102.4	31	79.8
	440	45.5	24.1	716.735	319.39	112.4	75.9	4	0	2	44.8	0.52967	0.554382	0	0	0	84.2	79.5	4.7	-4	105.3	33.2	27.1	0.675267	105.1	106.3	30.4	73.2
	441	47.7	19	790.338	320.548	120.3	80.2	4	0	2	38.2	0.398323	0.594417	0	0	0	83.9	78.1	5.8	0.6	111.9	34.6	25.5	0.666667	104.6	106.8	31.1	81.4
	442	47.4	21.6	665.977	291.49	124.5	75.7	3	0	2	41.5	0.455696	0.562312	0	0	0	80.6	78.2	2.4	-8	115.5	40.6	30.7	0.608032	92.6	99.1	28.3	74.1
	443	43.1	23.9	653.214	305.406	117.6	80.8	5	0	3	53.8	0.554524	0.532456	0	0	0	83	79.8	3.2	0.2	107.2	33.6	29.6	0.687075	105.8	110.2	37.2	87.4
	444	47.5	20.6	674.469	288.086	107	72.7	3	0	2	39.1	0.433684	0.57287	0	0	0	88	80.2	7.8	2.1	105.9	30.2	26.2	0.679439	93.9	96.9	30.3	67.9
	445	46.9	19.2	714.669	248.749	112.7	81.8	3	0	2	35.8	0.409382	0.651938	0	0	0	88.3	81.5	6.8	1.8	113.8	28.1	20.4	0.725821	92.8	95.5	30.1	81.8
	446	49.6	23.8	744.818	376.378	120.7	76.8	4	0	2	47.9	0.479839	0.494671	0	0	0	81.1	79.9	1.2	-8.3	115.9	35.3	24	0.636288	101.8	105.4	31.3	76.5
	447	50.5	19.9	908.281	325.153	114.8	82.7	5	0	3	33.9	0.394059	0.642013	0	0	0	85.2	81	4.2	-2.9	109.4	28.4	20.7	0.720383	96	99.5	31.9	74.2
	448	42.7	18.8	532.847	188.113	111.5	73.6	3	0	2	37.8	0.440281	0.646966	0	0	0	83	79.1	3.9	-2.9	100.1	35.4	29.7	0.66009	96.3	103	31.7	73.5
	449	53.8	23.7	812.051	304.321	115.6	84	4	0	2	33.5	0.44052	0.625244	0	0	0	81.3	78.9	2.4	3.7	110.8	26.3	18.1	0.726644	95.5	96.9	36.1	75
	450	53.5	26.1	894.886	420.625	116.8	75	4	0	2	43.3	0.48785	0.529968	0	0	0	84.3	80.4	3.9	-2.6	115.4	31.5	22.4	0.642123	102	103.5	30.6	75.6
	451	54.2	23.1	904.089	357.357	116.7	85.9	5	0	3	41.8	0.426199	0.604732	0	0	0	84.6	82.5	2.1	-4.6	118.2	22.3	12.1	0.736075	84.5	90.9	28.1	74.2
	452	49.2	18.7	761.493	191.163	115	77	4	0	2	26.5	0.380081	0.748963	0	0	0	85.5	81.3	4.2	-0.9	112.3	29.2	23	0.669565	90.3	93.4	74.9	116.7
	453	51	36.8	586.879	395.168	110.9	79.5	4	0	2	64.7	0.721569	0.326662	1	1	1	81.8	76	5.8	-0.6	106.2	30.9	20.6	0.716862	101.3	104	32.3	70.4
	454	48.5	26.9	727.617	408.699	123.1	79	5	0	3	52.7	0.554639	0.438305	0	0	0	83.6	79.4	4.2	1.4	115.9	36.7	27.1	0.641755	92.7	94.7	29.7	78.7
	455	46.6	19.8	633.299	239.508	114.2	69.8	4	0	2	37.1	0.424893	0.621809	0	0	0	79.8	75.5	4.3	4.2	105.3	41.1	31.5	0.611208	101.6	105.2	34.1	74.7
	456	48.9	35.1	808.397	586.084	124	78.9	4	0	2	67.2	0.717791	0.275005	1	1	1	83.8	77	6.8	-0.3	114.1	38.9	31.9	0.63629	97.8	101.4	29.3	80.4
	457	48.1	29.9	655.189	433.26	115	77.6	4	0	2	62.4	0.621622	0.338725	1	1	1	83.5	77.7	5.8	-2.5	111.3	33.5	22.6	0.674783	105.6	108.7	30.2	74.5
	458	47.5	27.8	684.306	372.067	122.2	85.5	6	0	3	59.6	0.585263	0.456286	0	0	0	86.8	83.7	3.1	0.3	117.5	27.9	19.8	0.699673	88	92.4	33.8	81.9
	459	51.6	24.3	793.467	380.004	117.2	78	3	0	2	40.4	0.47093	0.521084	0	0	0	81.6	77.8	3.8	-2	113.3	35.8	28.3	0.665529	96.2	98.1	29.6	77.4
	460	44	18.6	650.372	230.983	114.9	77	5	0	3	36.8	0.422727	0.644845	0	0	0	82.5	76.4	6.1	2.2	105.2	33.8	20.7	0.670148	105.6	106.1	30.4	73.6
	461	43.2	26.4	665.247	356.021	124.9	75.1	5	0	3	62.2	0.611111	0.464829	1	1	0	80.9	75.3	5.6	3.1	113.1	41.7	35.3	0.601281	94.5	99.8	28.1	81.9
	462	40.9	21.5	630.518	317.571	115.9	85.3	6	0	3	53	0.525672	0.496333	0	0	0	82.3	84.6	-2.3	-8.8	112.1	24.8	18.4	0.735979	97.3	98.2	32.5	73.6
	463	42.4	29.2	511.546	349.843	115.5	75.7	4	0	2	68.2	0.688679	0.316106	1	1	1	82.9	77.4	5.5	-5	110.7	34.9	23	0.655411	105.4	108.7	31.4	73.9
	464	54.5	23.1	917.755	385.918	122.2	79.2	4	1	2	39.4	0.423853	0.579498	0	0	0	84.2	81.5	2.7	-9.1	115.1	37.3	28.7	0.648118	94.1	96.3	30.9	79.1
	465	47.7	21.3	642.585	263.108	113.4	76.1	2	1	1	42.7	0.446541	0.590548	0	0	0	84.6	79.8	4.8	-0.2	105.3	34.7	26.9	0.671076	91.2	90.5	30.4	70.1
	466	52.5	21.5	760.148	319.772	123	83.3	5	1	3	45.2	0.409524	0.579329	0	0	0	78.3	75.4	2.9	-1.6	111.1	32.9	25.2	0.677236	95	100.7	32.3	90.9
	467	47.5	20.6	709.064	263.879	117.8	75.1	3	1	2	38.6	0.433684	0.627849	0	0	0	78.9	74.7	4.2	-1.6	105.9	37.2	26.2	0.637521	99.7	102.1	28.1	72
	468	47.4	31.2	769.609	527.546	123.2	74.1	2	1	1	64.9	0.658228	0.314527	1	1	1	83.7	75.3	8.4	-1.9	112.5	42	32.2	0.601461	92.9	96.8	29.8	82.2
	469	45.6	25.3	575.11	269.122	112.7	70.2	1	1	1	52.1	0.554825	0.532051	0	0	0	84.9	85.1	-0.2	-7.9	116.8	34.1	25.2	0.622893	90.6	97.9	23.4	78
	470	47.5	30.3	748.221	488.141	115.9	82.3	4	1	2	66.8	0.637895	0.347598	1	1	1	79.3	78.4	0.9	-2.3	113.5	28.4	20	0.710095	105	109	32.5	75.2
	471	44	26.1	588.512	322.559	114.1	73.4	1	1	1	54.3	0.593182	0.451908	0	0	0	80.2	77	3.2	-7.1	106.5	38.8	28.1	0.643295	88.7	95.5	24.4	71
	472	52.9	23.7	917.569	402.701	127.8	86.8	2	1	1	45.4	0.448015	0.561122	0	0	0	83.4	79.7	3.7	-1.9	117.5	34.9	28.8	0.679186	85.7	87.9	27.9	79.5
	473	45.3	28.9	642.044	425.103	126.6	76.5	3	1	2	63.6	0.637969	0.337891	1	1	1	82.2	74.6	7.6	-0.6	110.3	43.9	33.7	0.604265	93.1	94.6	29.4	73.9
	474	44.8	19.3	614.396	209.292	106.3	74.3	1	1	1	37.6	0.430804	0.659353	0	0	0	81.4	88.8	-7.4	-13.1	116.2	26.6	20.3	0.698965	75.3	79.6	28.3	67.1
	475	45.6	22.8	602.37	269.882	124.2	83.6	1	1	1	45.6	0.5	0.551966	0	0	0	82.1	77.4	4.7	-4.7	112.4	37.7	26.7	0.673108	104.8	107	30.6	78.3
	476	45.9	21.8	730.478	317.514	123	80.2	1	1	1	43.4	0.474946	0.565334	0	0	0	84.5	78.5	6	-1.9	111.2	36.9	30.6	0.652033	89.9	92	28.6	77.8
	477	49.8	22.6	772.817	339.24	119.3	91.2	4	1	2	50.4	0.453815	0.561035	0	0	0	80.5	80.1	0.4	-2.4	122.2	22.3	15.3	0.764459	99.8	102.4	34.9	87.5
	478	46.3	26.8	645.966	348.938	117.8	72.4	3	1	2	55.1	0.578834	0.45982	0	0	0	77.5	73.6	3.9	-3.6	104.2	39.9	30.5	0.614601	107.6	111.2	24.9	78.6
	479	51.2	23.5	747.888	348.908	121.4	77.7	2	1	1	42.7	0.458984	0.533476	0	0	0	78.4	73.3	5.1	0.8	107.6	37.7	27.9	0.640033	103.3	105.6	29.3	74.3
	480	48.4	25.1	809.701	407.167	120.5	77.8	4	1	2	53.5	0.518595	0.497139	0	0	0	87.7	83.6	4.1	-2.2	122.1	35.6	29.3	0.645643	95.5	97.6	36.6	84.5
	481	45.5	20.1	622.307	228.229	112.3	74.1	3	1	2	39.9	0.441758	0.633253	0	0	0	83.8	79.6	4.2	-1.6	107.1	31.6	23.8	0.65984	97.7	100.6	28.1	82.2
	482	43.1	16.3	665.466	161.082	118.9	77.8	4	1	2	34.3	0.37819	0.757941	0	0	0	84.1	80.7	3.4	-5.7	107.2	37.2	35.1	0.654331	87.1	90.6	27.5	79.4
	483	46.1	19.5	623.179	222.238	124.2	80.9	3	1	2	38.9	0.422993	0.64338	0	0	0	76.4	71.9	4.5	-2	108.4	40.3	28.7	0.651369	114.8	113.7	33.9	83.4
	484	44.6	22.3	628.645	293.893	124.6	81.1	4	1	2	49.7	0.5	0.532498	0	0	0	81.2	79.3	1.9	-10.4	115	36.8	27.9	0.650883	101	100.9	33.1	81.6
	485	43	25.9	605.148	355.541	126.7	77	3	1	2	62.1	0.602326	0.412473	1	1	0	81.6	76.3	5.3	-3.1	115.7	43.6	31.9	0.607735	107.2	109.3	34.6	81.2
	486	50.5	24.8	821.703	385.023	114	78.8	4	1	2	46.9	0.491089	0.531433	0	0	0	81	77.9	3.1	-3.7	108.6	28.4	18.1	0.691228	98.4	99.1	30.9	76.8
	487	40.7	21.4	552.399	241.043	122.8	81.8	3	1	2	53	0.525799	0.563643	0	0	0	82.4	78.4	4	-5.3	109.3	36.2	28.5	0.666124	99.7	100.1	31.4	80.8
	488	47	20.3	787.518	326.101	119.4	76.2	2	1	1	39.1	0.431915	0.585913	0	0	0	85.3	84.3	1	-8.7	116.1	33.9	25.3	0.638191	97.5	99.3	32.7	71.7
	489	46.1	21	687.374	301.228	111.2	70.3	4	0	2	40.9	0.455531	0.56177	0	0	0	77.8	76.7	1.1	-8.7	109	36.3	28.6	0.632194	83.2	85.8	23.2	62.4
	490	43.3	20.3	575.422	281.516	114.8	74.2	4	0	2	49	0.468822	0.510766	0	0	0	83.4	80.8	2.6	-7.5	107.6	36.3	27.8	0.646341	99.7	105.9	29.1	70.1
	491	49.1	22.4	721.74	372.553	111	76.1	2	1	1	50.9	0.456212	0.483813	0	0	0	81.3	77.7	3.6	-1.6	107.9	27.3	17.8	0.685586	95.7	93.8	29.9	76.9
	492	50.2	22.6	773.35	349.629	121.9	80.7	2	1	1	48.6	0.450199	0.547903	0	0	0	80	76.5	3.5	-4.5	112.1	36.4	26.8	0.662018	93.3	94.5	33.1	71.1
	493	42.5	23	639.679	323.847	123.3	71	1	0	1	53	0.541176	0.493735	0	0	0	81.9	72.9	9	2.8	103.9	52.5	42	0.575831	115.8	118.8	31	75.6
	494	44	21	574.559	226.502	105.9	75.1	4	0	2	47.4	0.477273	0.605781	0	0	0	83.5	81.6	1.9	-2.9	100.8	25.1	18.6	0.70916	94.9	96.5	29	68.8
	495	45.9	21.5	529.4	268.155	118.2	73.3	5	0	3	42.7	0.46841	0.493474	0	0	0	84.4	78.7	5.7	-1.5	108.2	40.5	32	0.620135	100.7	100.8	36.3	76.6
	496	48.2	24.9	706.032	405.172	110.8	74	5	0	3	51.5	0.516598	0.426128	0	0	0	81.2	74.7	6.5	2.1	95.3	35.3	26.7	0.66787	99	102	33	69.8
	497	46.1	19.9	743.469	355.695	123.8	82.1	5	0	3	43.5	0.43167	0.521574	0	0	0	80.1	76.2	3.9	-0.6	112.9	35.8	25.5	0.663166	104.5	102.5	33.7	85.6
	498	46.9	29.3	738.409	480.715	113.8	83.5	4	0	2	62.2	0.624733	0.348985	1	1	1	81.7	79.3	2.4	-0.8	110.8	25.3	17.1	0.733743	95.5	99.8	26.3	80.4
	499	40.7	18.8	493.534	244.094	113.6	67.8	4	0	2	47.1	0.461916	0.505416	0	0	0	79.8	75.3	4.5	-3.7	96	46.7	36.7	0.596831	105.2	103.8	28.9	71.1
	500	47.8	19.4	656.278	181.284	120.9	76.1	5	0	3	34.1	0.405858	0.72377	0	0	0	84	80.4	3.6	-7.1	114.5	37.3	30.1	0.629446	88	89.9	30.5	79.8
	501	51	27.8	655.208	320.77	125.2	81.4	3	1	2	54	0.545098	0.51043	0	0	0	81.1	75.9	5.2	-5.3	112.2	39.6	26	0.65016	110.1	115	37	79.9
	502	48.3	20.4	690.061	272.177	107.6	70.9	2	0	1	47.2	0.42236	0.605575	0	0	0	79.7	75.3	4.4	-1.5	99.3	34.8	23.4	0.658922	103.2	104.5	29.4	71.9
	503	48.4	24.7	550.595	238.769	113.4	76.5	3	1	2	44.1	0.510331	0.566344	0	0	0	83.1	79.5	3.6	-6.6	103.9	36.1	27	0.674603	93.6	94.6	27.1	74.9
	504	47	21.6	732.474	339.016	110.2	82.2	5	0	3	43.3	0.459574	0.537163	0	0	0	81.9	80.1	1.8	-3.3	109.2	22.7	12.6	0.745917	105.5	108.7	33.4	88.2
	505	50.9	23.8	782.125	383.976	128.8	83.7	3	1	2	44.8	0.467583	0.509061	0	0	0	80.1	73.2	6.9	0.5	111.7	41.1	30.6	0.649845	109.6	110.2	35.5	81.4
	506	46.5	24.9	759.013	417.048	127.3	89.5	4	0	2	53.4	0.535484	0.450539	0	0	0	84.2	79.6	4.6	-6.8	114.2	31.8	23.4	0.703064	100.1	100	31.3	81.9
	507	47.1	19.6	732.741	348.353	124.1	84.5	5	0	3	43.4	0.416136	0.524589	0	0	0	83.2	78.1	5.1	-5.8	114.2	34.7	27.5	0.680902	101.7	104.2	31.7	79.1
	508	39.8	17	530.858	216.788	116.9	79.2	4	1	2	45.8	0.427136	0.591627	0	0	0	80	75	5	0.8	101.2	35.8	24.7	0.677502	94.7	99.9	26.5	75.5
	509	46.9	21.4	735.232	338.894	121.8	81.4	3	1	2	44.8	0.45629	0.539065	0	0	0	83	80.1	2.9	-3.7	112.1	34.6	29.6	0.668309	98.5	96.5	35.4	76.3
	510	44.7	22.5	516.303	230.339	112.9	76.2	4	1	2	54.1	0.503356	0.553869	0	0	0	87.8	84	3.8	-6.5	111.9	37.8	30	0.674934	105.2	105.3	33.6	87.8
	511	47.6	25	657.044	345.882	120.8	82.8	3	1	2	53	0.52521	0.473579	0	0	0	87.3	80.2	7.1	-1.4	114.3	37.4	29.9	0.68543	88.9	92.9	29	92.1
	512	40.8	23.6	491.529	267.251	97.6	66	3	0	2	55.2	0.578431	0.456286	0	0	0	92.6	83.8	8.8	-2.4	100.3	31.8	22.7	0.67623	98.9	103.8	28.2	79.6
	513	48.6	24.2	733.332	354.227	111.7	84.8	4	0	2	40.5	0.497942	0.516962	0	0	0	93.5	85.3	8.2	-2.5	109.7	24.9	23.1	0.759176	100.1	101.7	36	91.1
	514	40	24.3	487.656	284.776	107.4	68.4	3	0	2	60.9	0.6075	0.416031	0	1	0	91.3	85.4	5.9	-4.2	110.3	34.8	28.9	0.636872	96.9	101.3	34.3	75.1
	515	46.7	23.6	603.909	279.599	112.5	74.6	5	0	3	40.2	0.505353	0.537018	0	0	0	83.9	80.5	3.4	0.5	110.3	31.4	26.7	0.663111	98.6	106.8	35.3	83.1
	516	47.3	24.2	595.445	274.887	112.5	77.3	4	1	2	40	0.511628	0.53835	0	0	0	86.9	81.7	5.2	0.8	109.1	31.3	26.6	0.687111	98.8	105.6	34.2	82
	517	40.4	21.6	431.379	206.141	107.4	72.8	3	1	2	48.7	0.534653	0.522135	0	0	0	90.8	85.6	5.2	-8	105.5	34.6	29.8	0.67784	99	101.3	30.1	72.7

## Sheet: REPEATED
		1	2	1	2	1	2	1	2	1	2	1	2	1	2	1	2	1	2	1	2	1	2	1	2	1	2	1	2	1	2	1	2	1	2	1	2	1	2	1	2
	Patient	CVM	CVM	Growth stage	Growth stage	At/Nd	At/Nd	Ad-Ba/PNS-Ba	Ad-Ba/PNS-Ba	1-Npaa/Npa	1-Npaa/Npa	At/Nd (BIN)	At/Nd (BIN)	Ad-Ba/PNS-Ba (BIN)	Ad-Ba/PNS-Ba (BIN)	1-Npaa/Npa (BIN)	1-Npaa/Npa (BIN)	SNA	SNA	SNB	SNB	ANB	ANB	Wits	Wits	Cd-Gn	Cd-Gn	MnP^SN	MnP^SN	MxP^MnP	MxP^MnP	TPFH/TAFH	TPFH/TAFH	OPT^SN	OPT^SN	C2ps-C4pi^SN	C2ps-C4pi^SN	H-CV	H-CV	H-FH	H-FH
	1	3	3	2	2	65.6	65.2	0.602649	0.630197	0.349534	0.345264	1	1	1	1	1	1	80.6	81.4	78.9	78.8	1.7	2.6	-6.1	-7.2	125.8	127.3	33.1	32.2	25.3	24.2	0.64891	0.633466	102.8	104.8	104.1	105.8	30.7	29.4	81.7	80
	2	1	1	1	1	59.9	59.4	0.557576	0.530452	0.386672	0.383545	0	0	0	0	0	0	83.9	84.7	81.4	81.9	2.5	2.8	-7.4	-6	127.3	126.5	38.3	37.4	30.7	32.1	0.619792	0.61435	96.2	95.3	97.7	96.7	37	38.9	110.3	109.1
	3	5	5	3	3	31.9	33.6	0.378601	0.411405	0.672105	0.670351	0	0	0	0	0	0	80.1	81	78.8	79.8	1.3	1.2	-1.6	0.3	114.2	115.8	25.4	26.7	19.1	18.2	0.751062	0.756507	96	97.9	98.8	97.7	31	30.1	76.9	79.3
	4	3	4	2	2	47.7	49.7	0.442797	0.453649	0.492211	0.489566	0	0	0	0	0	0	86.5	87.3	81.4	81.4	5.1	5.9	-1.3	0	107.6	107	31	32.4	23.7	22.8	0.681979	0.685266	101.8	101	102.9	103.7	34.5	33.6	82.6	84.8
	5	5	6	3	3	47	48.5	0.48	0.444215	0.442606	0.439749	0	0	0	0	0	0	79	79.8	83.3	84.1	-4.3	-4.3	-15.1	-15.9	119.9	119.5	36	37.6	28.5	27.9	0.658673	0.658085	89.3	90.5	90.2	91	30.7	29.5	88.4	87.8
	6	5	5	3	3	44.5	46.2	0.46281	0.48866	0.542682	0.541393	0	0	0	0	0	0	87.2	87.9	80	80	7.2	7.9	1.2	3.1	115.5	117.6	27.9	26.9	18.9	20.2	0.703641	0.69205	101.8	103.7	106.5	107.6	29.2	30.6	85.1	86.8
	7	5	5	3	3	47.1	45.9	0.529412	0.496139	0.461381	0.458909	0	0	0	0	0	0	86.3	87	81.8	81.3	4.5	5.7	-1.8	-0.3	119.8	121.7	28.7	27.9	23	24.8	0.692177	0.699495	91	92.1	96.1	96.7	31.6	30.8	109	110.9
	8	4	3	2	2	43.4	43	0.508584	0.484076	0.579994	0.577952	0	0	0	0	0	0	89.4	90.2	82.2	81.8	7.2	8.4	-4.4	-4.9	109.2	111.2	32.5	33.9	26.6	28	0.703165	0.71588	94.9	94.2	99.4	99.6	35.8	34.9	95.8	97.5
	9	4	3	2	2	61.2	62.7	0.618947	0.642857	0.330561	0.327445	0	1	1	1	1	1	85.7	86.5	79.5	79.2	6.2	7.3	2.4	3.8	115.3	114.9	31.8	33.3	23.8	25.6	0.674167	0.673077	110.3	111.8	112.2	111.9	28.7	27.8	81.6	83.5
	10	5	5	3	3	36	35.6	0.468983	0.4677	0.658411	0.656217	0	0	0	0	0	0	85.3	86.2	83.5	84	1.8	2.2	-5.4	-6.5	108	110.1	31.7	33.4	22.9	24.5	0.690179	0.676056	95.4	96.6	95.8	95.8	36.6	36	87.3	89.5
	11	5	5	3	3	54.6	56	0.575053	0.585366	0.460374	0.4592	0	0	0	0	0	0	82.3	83.1	82.5	82.5	-0.2	0.6	-13.2	-11.2	115.4	115	37.1	38.4	27.5	26.3	0.631922	0.630328	91.2	92.7	98.8	99.4	31	32.5	87.1	88.4
	12	6	6	3	3	56.6	58.4	0.544601	0.573696	0.410533	0.409323	0	0	0	0	0	0	85.8	86.7	78	77.6	7.8	9.1	1.1	0	115.2	117.2	41.3	42.7	29.8	28.6	0.603604	0.602978	103.3	102.6	109.5	109.7	32.6	31.6	88.9	90.8
	13	5	5	3	3	43.6	45	0.529787	0.530572	0.488192	0.485299	0	0	0	0	0	0	85	85.7	80	80.8	5	4.9	1	-0.1	107.3	109	33.9	35.3	27.4	26.5	0.674167	0.69447	91.3	92.5	95.6	96.2	29	30.7	81.8	84
	14	3	4	2	2	65.5	67.2	0.631336	0.59276	0.327874	0.323523	1	1	1	0	1	1	87.1	87.9	83.2	83.4	3.9	4.5	-3.7	-4	106.2	105.6	34.9	36.4	28.3	27.6	0.65928	0.660909	87	88.3	90.7	91.2	30.6	32.2	81.4	80.8
	15	5	5	3	3	65.2	64.3	0.626238	0.65625	0.35467	0.351231	1	1	1	1	0	0	82.3	83.2	77.8	77.4	4.5	5.8	-5.2	-6	110	111.7	41.6	41.2	31.9	33.7	0.646003	0.641509	114.2	115.9	111.7	111.6	29.8	28.7	82.2	80.9
	16	3	3	2	2	37.4	36.3	0.44	0.444444	0.594567	0.59362	0	0	0	0	0	0	83.3	84.1	78.8	79.7	4.5	4.4	-3.5	-4.2	105.9	105.1	37	37.8	27.7	29.5	0.644991	0.627706	105.2	106.1	106	106.8	33.7	35.6	76.2	74.9
	17	4	4	2	2	50.2	51.6	0.532328	0.566879	0.501706	0.498478	0	0	0	0	0	0	90.2	90.9	84.5	85	5.7	5.9	-1.3	-2.2	109.7	111	31.8	32.6	25.6	27.4	0.681901	0.699816	96.8	96.8	96.5	96.4	32.7	32	83.3	81.6
	18	5	5	3	3	47.7	49.3	0.469194	0.434483	0.550073	0.547351	0	0	0	0	0	0	86	86.6	85.5	85.1	0.5	1.5	-12.3	-10.4	120.9	122.9	39.1	39.8	31.6	30.6	0.630695	0.643945	99.2	99.8	103.5	104	37.7	39.2	84	85.9
	19	4	4	2	2	64.7	64	0.649165	0.683333	0.286524	0.282632	1	1	1	1	1	1	89.9	90.4	86.9	86.6	3	3.8	-4.6	-4.9	108.6	107.6	28.3	27.9	20.3	21.8	0.720146	0.720183	100	99.8	101.6	102.3	31.1	32.6	83.9	82.4
	20	3	4	2	2	39.4	40.7	0.422265	0.427273	0.604184	0.603182	0	0	0	0	0	0	89.8	90.3	89	88.4	0.8	1.9	-12.7	-11.4	123.4	122.5	38.2	37.9	30.1	31.5	0.651639	0.665293	95	94.9	92.2	93	33.3	34.9	85.8	87.9
	21	3	3	2	2	69.7	71.1	0.625835	0.640371	0.343805	0.342388	1	1	1	1	1	1	87.2	87.9	82	83.4	5.2	4.5	-3.6	-2	113.9	115.6	37.3	38.1	29.8	28.6	0.642623	0.645968	102	101.7	103	103.8	33.9	33.3	91.3	93.6
	22	4	3	2	2	64.1	63	0.682018	0.652361	0.262181	0.261082	1	1	1	1	1	1	85.6	86.2	83.5	82.4	2.1	3.8	-2.9	-3.5	109.2	110.6	19.1	18.7	10.5	9.8	0.821395	0.826606	101.9	102.1	102.9	103.6	29.1	30.8	82.7	81.5
	23	3	3	2	2	35.6	37.3	0.416486	0.440171	0.598155	0.597156	0	0	0	0	0	0	84.6	83.9	82.8	84	1.8	-0.1	-7.1	-7.8	113.1	115.2	34.3	35.1	26.2	27.6	0.657487	0.663265	104.6	106.3	101.9	103	32.3	31.2	92	91.3
	24	5	4	3	2	42.1	43.3	0.474388	0.509934	0.539775	0.53993	0	0	0	0	0	0	84.9	84.2	83.5	84.8	1.4	-0.6	-7.7	-5.8	113	112.2	36.6	37.3	30.6	32.4	0.64945	0.668367	98.3	97.3	102.9	104.1	33.3	32	90.2	89.2
	25	3	3	2	2	42.9	44.3	0.477064	0.507901	0.552058	0.548779	0	0	0	0	0	0	89.3	88.6	86	87.6	3.3	1	-2.1	-3	109.6	111.5	31.9	32.8	25.7	24.6	0.660018	0.657559	90.4	89.6	91.8	92.5	37.3	38.9	79	78.3
	26	3	3	2	2	38.1	40	0.42887	0.434109	0.601397	0.598846	0	0	0	0	0	0	83.8	83.1	79.4	78.8	4.4	4.3	0.6	1.8	106.3	105.3	31.5	32.4	22.9	24.2	0.706767	0.713755	96.6	96.3	99.1	99	34	35.7	86.1	85.5
	27	6	6	3	3	66.4	67.8	0.648837	0.611872	0.312803	0.312588	1	1	1	1	1	1	89.3	88.4	83.7	82.9	5.6	5.5	-1	0.7	112.9	114.8	28.3	27.9	20.9	22.2	0.705176	0.689781	102.8	104.5	106	105.1	28.1	29.6	80.6	79.6
	28	5	5	3	3	65.2	66.7	0.635294	0.628261	0.350152	0.345574	1	1	1	1	0	1	88.6	87.7	85.5	84.4	3.1	3.3	-1.4	-1.8	111.4	113.4	24.3	25.1	19.5	18.7	0.722781	0.704505	99.4	98.9	100.5	99.8	39.4	41.3	81.8	80.8
	29	5	5	3	3	45.8	47	0.486022	0.486056	0.533459	0.530032	0	0	0	0	0	0	86.1	85.3	85.3	84.5	0.8	0.8	-9.2	-10.2	119.7	121.1	30.2	31	23.2	22.3	0.692504	0.673384	87.5	88.9	88.9	90.3	35.3	34.5	78.4	80
	30	5	5	3	3	52.4	52	0.547771	0.541502	0.406875	0.405797	0	0	0	0	0	0	86.1	85.3	82.3	81.4	3.8	3.9	-3.9	-2.1	116.2	115.6	32	32.6	23.8	23.1	0.690678	0.696563	112.5	112.1	112.5	111.9	36	34.7	82.4	81.3
	31	4	5	2	3	47.8	47	0.485772	0.490446	0.524002	0.521564	0	0	0	0	0	0	92.1	92.9	87.8	89.3	4.3	3.6	-7.8	-8.3	117.1	118.8	31.4	31	23.8	25.1	0.699397	0.696522	89.9	91.5	90.3	92.4	36.3	38.1	80	81.4
	32	3	4	2	2	54.7	53.6	0.568445	0.605923	0.474739	0.473558	0	0	0	1	0	0	84.3	85.1	80.3	81.8	4	3.3	-5.5	-3.8	118.6	117.4	36.4	37.2	27.1	28.3	0.647385	0.646965	109	108.6	108.6	108	34.4	36.5	85.4	86.9
	33	6	6	3	3	63.1	64.8	0.600467	0.603365	0.34362	0.340089	1	1	1	1	1	1	93.6	94.5	84.8	83.6	8.8	10.9	3.3	2.7	114.2	116	36.9	37.6	32.4	34.1	0.685297	0.685169	90.5	89.7	92.8	94.5	38.6	37.3	85.6	87.1
	34	6	5	3	3	36	35.2	0.456212	0.463878	0.63783	0.637015	0	0	0	0	0	0	87.6	88.4	86.2	87.9	1.4	0.5	-5.8	-4.3	121	120.1	33.3	34	22.1	23.9	0.659898	0.658974	90.6	91.3	96.5	95.5	34.5	36.1	87.5	89.4
	35	6	5	3	3	49.8	48.8	0.537611	0.537344	0.437323	0.436566	0	0	0	0	0	0	84.1	84.9	79.2	78.1	4.9	6.8	-2.3	-0.7	108.5	107.9	35.7	35.3	26.6	28	0.657963	0.652632	102.8	103.5	106.2	105.5	30	31.9	90	88.9
	36	5	4	3	2	37.7	36.8	0.488372	0.494545	0.548415	0.547571	0	0	0	0	0	0	92.9	93.8	88.7	90.2	4.2	3.6	-3.3	-1.2	116.4	118.2	21.6	22.3	15.9	17.2	0.775473	0.77646	90.6	90.1	93.2	92	36.3	38.4	84.1	83
	37	3	4	2	2	54.8	53.8	0.461538	0.47093	0.519167	0.516335	0	0	0	0	0	0	90.3	90.9	83.9	85	6.4	5.9	-0.6	-1.2	118.4	119.8	27.1	27.9	21.9	23.3	0.712007	0.709677	98.7	98.2	104.1	105	31.5	33.5	73.9	73.1
	38	6	5	3	3	34.4	33.5	0.410314	0.416149	0.688991	0.688725	0	0	0	0	0	0	89.7	90.2	82.3	81.8	7.4	8.4	2.7	2.2	107.7	107.1	33.2	33.8	27.8	26.7	0.674603	0.676215	100.3	99.7	101.8	103	29.2	28.4	89.5	91.1
	39	5	5	3	3	40.8	42.3	0.477612	0.507368	0.606587	0.604467	0	0	0	0	0	0	89.7	90.4	85	84.5	4.7	5.9	-7.8	-5.9	111.9	113.2	35.4	36.1	27.6	29.1	0.665502	0.682498	98.7	99.7	99.6	99.4	35.7	34.4	79.7	78.4
	40	4	4	2	2	48.1	49.4	0.519565	0.520325	0.533672	0.531177	0	0	0	0	0	0	88.5	89	84.6	84.6	3.9	4.4	-4.9	-3.5	113.6	112.9	36	35.6	29.9	31.3	0.68547	0.667228	88.1	89.1	90.6	90	34.1	33.1	83.8	82.9
	41	5	4	3	2	46.2	45.8	0.524664	0.551876	0.483387	0.482823	0	0	0	0	0	0	89.1	89.8	87.3	88.3	1.8	1.5	-2.7	-3.1	106.7	105.7	18.5	18	13.2	12.1	0.777561	0.802372	93.7	94.7	94.1	93.6	30.7	32.6	74.7	73.7
	42	4	5	2	3	45.2	47	0.436031	0.469072	0.580654	0.577961	0	0	0	0	0	0	86.1	86.7	83.4	84.2	2.7	2.5	-5	-3.1	107.3	106.2	30.7	31.4	22.9	24.3	0.689239	0.689152	104.6	105.5	105.1	106.3	31.8	31	82.2	80.5
	43	4	5	2	3	43.9	43.4	0.494331	0.5	0.544168	0.543238	0	0	0	0	0	0	89.3	89.9	86.1	86.6	3.2	3.3	-4.3	-2.9	112.1	111.1	28	28.8	22.3	21.6	0.714551	0.717153	82.4	81.9	85.6	85.2	36.6	38.2	83.5	81.8
	44	3	4	2	2	43.6	45	0.498986	0.5	0.503782	0.502514	0	0	0	0	0	0	85.3	86.3	82.8	83.6	2.5	2.7	-3.3	-1.2	118.8	120.1	29.6	29.1	23.2	24.5	0.69184	0.672665	90.1	90.7	95.2	94.9	27.8	26.6	89.6	92.2
	45	3	4	2	2	46.6	45.5	0.490431	0.459016	0.565603	0.563357	0	0	0	0	0	0	88.1	88.9	83.9	83.5	4.2	5.4	-4.8	-5.2	107.3	106.5	29.8	30.6	22.1	21.4	0.729803	0.726872	97.3	98.2	103.2	104.2	31	29.7	78.7	80.9
	46	4	4	2	2	49.2	50.4	0.473214	0.440347	0.599243	0.596907	0	0	0	0	0	0	86.2	87.1	82.9	82.8	3.3	4.3	-4	-2.7	108.4	107.8	31.6	31	25.8	27.5	0.697509	0.680421	96.1	97	99.1	100.1	32.7	34.3	82.8	81.3
	47	4	4	2	2	65.6	67.2	0.668874	0.703704	0.34792	0.346941	1	1	1	1	1	1	83.6	84.4	80.1	80.7	3.5	3.7	-9.2	-9.6	114.8	114.4	41.5	41	33.2	32.3	0.627964	0.62737	109.4	108.8	112.7	112.6	29.8	29	84.6	82.9
	48	6	6	3	3	42.5	41.6	0.445755	0.474654	0.537352	0.536665	0	0	0	0	0	0	85	85.8	80.9	80.9	4.1	4.9	-0.3	1.2	105.2	107.3	31.5	32.4	21	22.5	0.69371	0.718375	93.8	94.6	96.5	97.6	37.7	39.1	73.1	72.2
	49	2	3	1	1	38.5	40.4	0.506466	0.540254	0.605647	0.60509	0	0	0	0	0	0	86.2	87.1	83.8	84.1	2.4	3	-6.8	-4.7	113.4	112.4	30.5	30.2	21.1	22.5	0.721631	0.721326	98.5	98.1	99.1	100.4	35.5	37.5	76.9	79
	50	3	3	2	2	37.3	36.1	0.394456	0.376569	0.692033	0.691547	0	0	0	0	0	0	85.8	86.7	80	81.2	5.8	5.5	-2.2	-0.5	105.7	107.7	37.2	39.2	27.8	29.2	0.639166	0.657534	100.1	100.8	100.1	100.8	33.9	32.8	91.7	90.5
	51	4	4	2	2	53.4	55.2	0.550725	0.528455	0.447771	0.446593	0	0	0	0	0	0	91.2	92.2	85.6	85.1	5.6	7.1	-5.7	-6.6	112.5	112.2	29.7	28.9	23.4	22.5	0.706037	0.710823	94.9	94.5	95.2	94	32	31.1	79.9	81.2
	52	3	3	2	2	53.8	53.3	0.570743	0.607981	0.457319	0.453672	0	0	0	1	0	0	92.6	93.5	86.3	86.3	6.3	7.2	-0.6	-1.5	110.7	112.5	26.5	25.8	21.9	21.1	0.721483	0.739713	85.6	85.3	87.8	89.3	32.8	31.5	90.1	89.6
	53	5	5	3	3	67.9	66.8	0.679435	0.701581	0.262993	0.259055	1	1	1	1	1	1	89.1	89.9	83.6	83.9	5.5	6	-1.3	-2.3	116.7	118.2	33.9	32.8	27.8	27.1	0.685246	0.669361	96	95.6	101.1	103.1	33.2	32	92.5	93.8
	54	3	3	2	2	44.7	44.3	0.448485	0.471287	0.564521	0.563496	0	0	0	0	0	0	88.8	89.7	83.5	83.7	5.3	6	-2.4	-2.9	116	115	33.3	34.8	27.7	26.6	0.689304	0.688946	100.9	100.8	103.9	103.1	35.6	37.3	92.4	93.8
	55	4	4	2	2	62.3	61.1	0.627002	0.663657	0.349436	0.34595	1	0	1	1	1	1	84	84.8	81.2	81.7	2.8	3.1	-5.5	-6.2	110	112	31.4	30.4	26.4	25.7	0.716094	0.73516	107.2	107.9	110.2	109.1	40.2	38.8	87.9	88.8
	56	6	6	3	3	52	53.3	0.528112	0.525617	0.454258	0.45309	0	0	0	0	0	0	87.9	88.8	84.3	84.2	3.6	4.6	-2.6	-0.6	116.7	118.8	28.8	30.1	23	24.2	0.723442	0.7038	95.7	95.4	100.4	99.5	38.1	39.5	89	90.5
	57	1	1	1	1	42.8	44.8	0.481481	0.487805	0.560307	0.557808	0	0	0	0	0	0	88.1	89	81.6	81.8	6.5	7.2	-1.5	-1.9	112.6	114.6	32.9	34.3	27.2	26	0.692562	0.695759	101	100.7	101.9	103.3	34	33	81	82.4
	58	3	4	2	2	37.7	39.1	0.484848	0.518182	0.619162	0.618852	0	0	0	0	0	0	88.4	89.3	87	88.2	1.4	1.1	-7.2	-8.3	114.2	113.1	24.2	26	20	18.8	0.759791	0.776316	91.6	92.5	92.3	91.5	29.7	31.1	84.4	84.2
	59	1	2	1	1	36.6	35.8	0.386364	0.381176	0.627114	0.626364	0	0	0	0	0	0	87.1	88	76.9	77.7	10.2	10.3	4.6	6.1	106.6	108.5	45.5	44.3	35.2	36.7	0.624898	0.64168	106.3	107.1	104.2	105.1	35	33.8	99.6	99.5
	60	2	2	1	1	47.5	48.8	0.523077	0.556522	0.528432	0.525543	0	0	0	0	0	0	92.1	93	87.3	86.9	4.8	6.1	-3.4	-4.3	108.5	107.4	25.4	24.2	19.9	18.9	0.754237	0.756279	105.8	106.7	107.7	107.4	34	35.9	79.6	80.7
	61	2	2	1	1	52.1	51.5	0.552402	0.517167	0.468002	0.464464	0	0	0	0	0	0	85.5	86.3	81.2	81	4.3	5.3	-1.8	-2.7	107.2	108.6	29	30.9	22.9	24.2	0.7061	0.70195	95.6	95.5	97.6	97	36.7	35.8	78.3	79.9
	62	2	2	1	1	51.6	50.6	0.520518	0.522727	0.563463	0.56097	0	0	0	0	0	0	92	93	86.9	87.1	5.1	5.9	-6.2	-4.8	106.6	105.9	33.3	32.3	27.1	28.5	0.663785	0.671712	85.7	86.7	84.4	85.4	31.7	30.7	86.6	85.9
	63	2	2	1	1	53.9	52.9	0.554324	0.544622	0.457193	0.454221	0	0	0	0	0	0	92.4	93.3	87.5	87	4.9	6.3	-9.4	-7.6	116.1	115	29.7	31.2	25.2	26.9	0.704846	0.697963	92.9	92.4	94.2	93.6	37.7	39.5	73.9	73.6
	64	3	3	2	2	40.6	39.8	0.443478	0.41453	0.685295	0.683292	0	0	0	0	0	0	88.8	89.7	84.3	85.2	4.5	4.5	-6.5	-7.4	108.2	109.6	33.1	34.4	24.7	26.2	0.68101	0.67921	91.7	91.9	88.1	89	33.3	34.9	86.8	88.5
	65	2	3	1	1	63.9	65.5	0.6133	0.61658	0.343134	0.341794	1	1	1	1	1	1	91.1	92.1	84.8	85.6	6.3	6.5	-7	-7.5	111.6	113.1	34.6	35.5	29	28.2	0.65815	0.653025	83.1	81.8	84.5	84.2	31.7	30.6	80.8	80.6
	66	2	2	1	1	57.2	56.2	0.505618	0.508511	0.429842	0.426544	0	0	0	0	0	0	83.2	84.1	79	79.5	4.2	4.6	1.1	2.6	106.8	105.6	37.7	38.2	31.1	32.3	0.648165	0.67028	88.3	87.5	84.4	85.5	38	39.7	79.7	79
	67	4	5	2	3	55.7	55	0.581176	0.579208	0.405877	0.402264	0	0	0	0	0	0	82	82.9	79.6	79.1	2.4	3.8	-6.7	-4.9	109.1	110.9	34.9	35.1	25.8	27.3	0.668142	0.672188	97.5	96.7	97.8	97.1	29.7	28.7	81.2	82.2
	68	5	5	3	3	37	36.6	0.458128	0.456633	0.655201	0.654972	0	0	0	0	0	0	90.9	91.8	85.9	86.7	5	5.1	-2.1	-0.8	111	112.3	29.4	29	21.6	23.2	0.72093	0.724382	94.2	93.5	94.8	94.4	31.5	33.1	83.8	85.3
	69	5	5	3	3	56.6	56.2	0.53	0.524934	0.46713	0.466775	0	0	0	0	0	0	91	91.9	86.7	87.8	4.3	4.1	-2.6	-1.1	107.7	107.2	27	27.7	22.1	21.3	0.731481	0.749301	93.6	95.3	96.4	96.3	36.5	38.2	92.5	93.5
	70	4	5	2	3	47.6	46.7	0.405213	0.44213	0.529435	0.529365	0	0	0	0	0	0	84.4	85.3	79.8	80.3	4.6	5	-3.4	-1.4	109.2	108.9	35.2	34.8	24.5	26.1	0.657895	0.683791	106	105.4	112.1	113.2	35.3	34.5	72.6	73.5
	71	2	3	1	1	66.1	65.3	0.654462	0.647312	0.346796	0.346283	1	1	1	1	1	1	87.7	88.7	82.1	81.9	5.6	6.8	-5.5	-6.5	112.7	112.4	43.9	43.6	31.1	30.3	0.607712	0.604396	86.6	86.2	89.4	90.5	36.4	38.1	75.9	77
	72	4	3	2	2	37.5	36.7	0.435484	0.406814	0.648865	0.647128	0	0	0	0	0	0	91.3	92.3	89.6	89.6	1.7	2.7	-8.4	-7.1	110.9	110.3	23.6	23.2	18.4	19.9	0.778753	0.784909	89.9	90.7	91.8	93.4	32.8	32.1	96.5	96.1
	73	2	2	1	1	50.1	52.1	0.511983	0.502242	0.447983	0.445225	0	0	0	0	0	0	84.2	85.1	80.4	81.1	3.8	4	-9.3	-7.8	116.8	116.3	35.3	36.1	27.8	26.7	0.654229	0.665846	91.4	92.7	91.3	90.1	37.9	36.8	84.1	85.7
	74	4	3	2	2	42.9	42	0.487859	0.473563	0.617326	0.615358	0	0	0	0	0	0	88.6	89.5	87.1	88.1	1.5	1.4	-2.9	-1.4	120.6	119.9	26.3	27	19.3	20.7	0.725021	0.719794	89.1	90.1	91.4	89.8	36.9	36.1	85	86
	75	5	6	3	3	39	38.6	0.466951	0.48	0.572561	0.571811	0	0	0	0	0	0	87.3	88.1	83.1	83.6	4.2	4.5	-5	-3.1	112.4	113.7	36.9	36.7	26.4	25.8	0.651182	0.655287	102.7	104	105.1	107	36.7	36.1	83.3	84.5
	76	2	3	1	1	44.3	43.7	0.493671	0.536585	0.571939	0.571564	0	0	0	0	0	0	88	88.9	86.5	87.1	1.5	1.8	-6.6	-4.7	108.4	107.6	33.1	34.2	28.3	27.4	0.704933	0.706608	94.6	94.4	96.7	95.8	33.2	32.2	78.9	78.4
	77	2	2	1	1	43.1	44.8	0.375546	0.353319	0.647402	0.646929	0	0	0	0	0	0	85.5	86.4	76.9	77.2	8.6	9.2	3.8	2.7	101.9	103.7	35.6	36.1	27.6	28.8	0.695652	0.710339	100.8	100.6	101.6	100.4	37.9	37.4	78.5	77.7
	78	5	4	3	2	51.5	50.5	0.562092	0.562077	0.50986	0.509537	0	0	0	0	0	0	85.4	86.2	80.5	80.1	4.9	6.1	-0.9	0.6	115.2	116.8	33.7	34.1	25	24.2	0.689537	0.675722	99.2	98.7	101.4	100.2	38.4	39.9	79.3	80.1
	79	1	2	1	1	56.7	55.6	0.523715	0.53816	0.452716	0.45188	0	0	0	0	0	0	82.8	83.7	78.8	80.5	4	3.2	-4.3	-2.7	105.7	104.5	33.6	34	23.4	22.6	0.687614	0.681901	99.3	99.5	101.5	100.7	38	37	85.3	84.8
	80	2	2	1	1	58.1	57.5	0.502066	0.502128	0.457874	0.455051	0	0	0	0	0	0	86.8	87	84.8	86.4	2	0.6	-5	-3	111.2	110.3	28	27.8	26.9	28.4	0.723835	0.727431	94	94.1	94.6	96.9	33.8	32.7	83	82.3
	81	4	4	2	2	41.9	43.9	0.459916	0.442105	0.526143	0.525783	0	0	0	0	0	0	87.2	87.6	81.4	82.6	5.8	5	1.3	2.5	109	108.5	28.2	28	22.4	21.2	0.726015	0.708561	95.8	95.4	96.4	98.5	35.3	37	71.5	72.4
	82	2	3	1	1	43.9	43.2	0.483461	0.459596	0.57496	0.572444	0	0	0	0	0	0	87.7	88	78.2	79.5	9.5	8.5	3.5	2.9	101.8	103.5	42.8	43.7	32.7	31.7	0.639599	0.63628	105.1	104.7	103.6	105.7	35.5	37.2	80	79.4
	83	3	3	2	2	51.4	53.2	0.5	0.476082	0.509738	0.506685	0	0	0	0	0	0	91	90.2	84.3	83.6	6.7	6.6	-3.7	-2.4	105.5	107.1	36.9	37.8	32.5	34.2	0.657247	0.640036	86	86.8	90.2	90.9	32.7	34	83	82.3
	84	4	4	2	2	48.5	50.5	0.543478	0.542986	0.503597	0.50064	0	0	0	0	0	0	86.4	85.5	81.1	80.7	5.3	4.8	2	0.8	105	104.5	37	36.8	29.7	31.5	0.672504	0.677336	86.1	86.8	85.6	86.5	40.7	39.9	89	90.5
	85	4	5	2	3	43.7	45	0.474201	0.452555	0.54229	0.539122	0	0	0	0	0	0	81.2	80.3	77.7	79.5	3.5	0.8	0.5	0.1	105.8	107.7	39.1	38.7	26.5	28.3	0.653707	0.631439	106.9	106.7	108	107.9	32	33.9	83.9	85
	86	4	5	2	3	54.4	53.4	0.480549	0.482684	0.534324	0.533791	0	0	0	0	0	0	90.4	89.5	88.6	87.8	1.8	1.7	-11.9	-12.7	128.2	130	34.4	35.1	26.9	25.9	0.685458	0.703704	91.5	91.3	95.7	95.8	31.6	30.8	74.6	75.8
	87	5	4	3	2	42.1	43.8	0.473573	0.452632	0.582134	0.579394	0	0	0	0	0	0	86.2	85.2	85.2	86.7	1	-1.5	-6.2	-6.5	107.4	106.6	27.2	28.2	21	20.2	0.707042	0.726496	94.9	96.4	92.6	93.7	31.4	30.9	83.8	84.8
	88	4	4	2	2	52.6	51.5	0.513514	0.490722	0.488057	0.484767	0	0	0	0	0	0	87.4	86.5	80.7	80.1	6.7	6.4	-1.4	0	111.6	111.1	41.1	40.4	32	31.1	0.628281	0.623932	92.6	92.4	92	91.5	34.1	33.4	72.3	71.8
	89	2	2	1	1	36	35.6	0.394144	0.413567	0.661294	0.659138	0	0	0	0	0	0	84.6	83.8	79.4	81.4	5.2	2.4	-6.6	-5.2	105.9	107.9	37.3	38.1	28.4	27.4	0.670213	0.66875	97.2	97.9	99.3	100.3	34.9	36.3	79.8	79.2
	90	5	5	3	3	54.5	53.7	0.509847	0.531317	0.473614	0.473317	0	0	0	0	0	0	92.1	91.1	87.7	87.1	4.4	4	-7.9	-6.5	115.6	117.4	31.6	32.6	27.7	29.2	0.691304	0.685639	91.3	92.6	91.2	91.2	35.2	34.4	80.7	80.2
	91	2	2	1	1	60.5	60.1	0.541475	0.563218	0.408576	0.405116	0	0	0	0	0	0	86.5	85.6	81.9	83.2	4.6	2.4	-8.7	-9.6	109.8	108.9	38.4	38.2	35	34.1	0.678065	0.694958	91.1	91.1	96.2	96	34.6	35.8	87.9	87.4
	92	3	3	2	2	38.6	37.6	0.412621	0.420323	0.590618	0.590068	0	0	0	0	0	0	84.2	83.4	81.7	82.3	2.5	1.1	-6.4	-7.5	107.2	106.3	32.1	33.1	21	20.3	0.688451	0.704403	100.9	102.7	99.4	99.4	31.3	30.7	76.4	77.4
	93	2	2	1	1	54.5	54	0.58952	0.588358	0.445684	0.444519	0	0	0	0	0	0	84.7	83.7	78.7	78.4	6	5.3	-2	-0.3	109.8	111.3	35.3	36.2	27.7	27	0.671782	0.6543	97.9	99.5	100.3	100.9	31.6	30.5	89	88.4
	94	4	4	2	2	58.7	59.9	0.534562	0.510158	0.45919	0.455496	0	0	0	0	0	0	85.9	85.1	80.8	81.2	5.1	3.9	-3.9	-2.1	110.5	109.3	37.9	37	26.4	25.8	0.637694	0.654214	100.2	99	102.5	102.2	32.6	34	76	77
	95	2	2	1	1	32.2	31.7	0.409369	0.390688	0.706086	0.704368	0	0	0	0	0	0	89.1	90.7	85.8	85.7	3.3	5	-3.6	-3.9	111.6	111.2	29.5	31.2	23.2	24.7	0.713249	0.715818	84.7	86.4	92.3	91.8	30.9	32.4	76	75.6
	96	2	2	1	1	45.5	47.1	0.457732	0.461386	0.59565	0.59504	0	0	0	0	0	0	87.3	86.5	85.9	85.9	1.4	0.6	-7.3	-8	113.7	115	30.1	29.1	23.7	22.7	0.704464	0.703237	91.1	93.3	95	96.4	33.8	33	85.3	84.8
	97	3	3	2	2	42.7	44.5	0.480296	0.47806	0.571321	0.568388	0	0	0	0	0	0	93.8	93	88.6	88.3	5.2	4.7	-3.9	-4.3	116.4	117.6	28	26.9	23.3	25	0.720951	0.725849	100.4	102.2	98.8	101.1	39.1	40.7	80.4	79.6
	98	5	5	3	3	51.4	51	0.463895	0.461698	0.508243	0.505153	0	0	0	0	0	0	87.2	88.8	86.3	86.4	0.9	2.4	-8.9	-9.6	117.2	116.6	34.1	35.9	28.8	30.2	0.669869	0.691968	98.4	99.8	101.4	100.7	36.2	37.8	81.9	81.4
	99	2	2	1	1	62.2	61.4	0.620225	0.61242	0.389051	0.384938	1	0	1	1	0	0	85.4	84.7	76.2	76.2	9.2	8.5	0.5	2	108.1	110	42.9	44.4	31.2	30.4	0.619883	0.620456	115.8	117.3	116.1	117.9	37.8	39.1	91.6	91.2
	100	5	5	3	3	65.6	65.2	0.563348	0.555556	0.343914	0.34312	1	1	0	0	1	1	82.8	84.5	76.1	76.3	6.7	8.2	3.6	5.6	110.5	112.6	41.6	40.6	32.2	31.6	0.605219	0.607469	109.9	111.9	111.6	113.4	34.5	35.7	90.7	91.6
	101	2	2	1	1	52	51.5	0.487603	0.478814	0.497034	0.496163	0	0	0	0	0	0	89.9	91.3	83.8	84.2	6.1	7.1	-5.9	-4	114.6	116	34.3	33.3	28.4	29.8	0.679098	0.680141	98.6	97.5	105.2	107	37.5	36.6	84.3	83.6
	102	2	2	1	1	51.5	50.7	0.510776	0.525316	0.479575	0.479254	0	0	0	0	0	0	84.1	83.1	81.2	82.2	2.9	0.9	-3.1	-4.1	107.1	106.5	37	38.4	31.2	30.4	0.637246	0.657143	83.7	82.6	90	91	36.1	34.8	78.1	79.6
	103	3	3	2	2	35.1	36.6	0.414894	0.409978	0.707651	0.707055	0	0	0	0	0	0	89	91	86.7	86.6	2.3	4.4	-4.4	-2.7	111.5	113.6	31.9	33.5	26.5	25.4	0.687722	0.665502	92.3	91.2	92	92.9	38.9	37.7	70.3	69.4
	104	2	2	1	1	49	50.7	0.465854	0.458228	0.529965	0.529424	0	0	0	0	0	0	86.1	87.6	77.6	78.6	8.5	9	1.5	3.4	109.5	108.8	39.5	40.9	32.5	33.8	0.657568	0.65612	106.5	108.5	110.9	111.2	30.7	29.9	82.2	81.7
